# Supplementary material for: catena-Poly[[[aqua­(1,10-phenanthroline-κ2 N,N′)manganese(II)]-{μ-4,4′-[(4-carb­oxy­benz­yl)nitrilo]­dibenzoato-κ4 O,O′:O′′,O′′′}] monohydrate]
Source: Acta Crystallogr Sect E Struct Rep Online. 2012 Apr 21;68(Pt 5):m650–1. doi: 10.1107/S1600536812016819 (PMC3344372; doi:10.1107/S1600536812016819)
Supplement: Supplementary file 1 [file e-68-0m650-sup1.cif]

##############################################################################
#                                                                            #
# This CIF contains the data in a paper accepted for publication in          #
# Acta Crystallographica Section E. It conforms to the requirements of       #
# Notes for Authors for Acta Crystallographica Section E, and has been       #
# peer reviewed under the auspices of the IUCr Commission on Journals.       #
#                                                                            #
# Full details of the Crystallographic Information File format               #
# are given in the paper "The Crystallographic Information File (CIF):       #
# a New Standard Archive File for Crystallography" by S. R. Hall, F. H.      #
# Allen and I. D. Brown [Acta Cryst. (1991), A47, 655-685].                  #
#                                                                            #
# The current version of the core CIF dictionary is obtainable from          #
# ftp://ftp.iucr.org/pub/cif_core.dic.                                       #
#                                                                            #
# Software is freely available for graphical display of the structure(s)     #
# in this CIF. For information consult the CIF software page                 #
# http://www.iucr.org/resources/cif/software.                                #
#                                                                            #
# This file may be used for bona fide research purposes within the           #
# scientific community so long as proper attribution is given to the journal # 
# article from which it was obtained.                                        #
#                                                                            #
##############################################################################
data_global
_audit_creation_method     'from SHELXL97 CIF and IUCr SHELXL97-template'
_journal_date_recd_electronic     2012-04-05
_journal_date_accepted     2012-04-17
_journal_name_full     'Acta Crystallographica, Section E'
_journal_year     2012
_journal_volume     68
_journal_issue      5
_journal_page_first     m650
_journal_page_last     m651
_journal_paper_category     QM
_journal_paper_doi     10.1107/S1600536812016819
_journal_coeditor_code     WM2618
_publ_contact_author_name     'Mr. Hu, Jin-Song'
_publ_contact_author_address
;
College of Chemistry and Materials Science,
Anhui Normal University,
Wuhu 241000,
People's Republic of China
;
_publ_contact_author_email     jshu@aust.edu.cn
_publ_contact_author_fax     ?
_publ_contact_author_phone     ?
_publ_section_title
;\
<i>catena</i>-Poly[[[aqua(1,10-phenanthroline-\k^2^<i>N</i>,<i>N</i>')\
manganese(II)]-{\m-4,4'-[(4-carboxybenzyl)nitrilo]dibenzoato-\k^4^<i>O</i>,\
<i>O</i>':<i>O</i>'',<i>O</i>'''}] monohydrate]
;
loop_
    _publ_author_name
    _publ_author_footnote
    _publ_author_address
    'Hu, Jin-Song' .
;
School of Chemical Engineering, Anhui University of Science and Technology,
Huainan Anhui 232001, People's Republic of China
;
    'Jing, Lei' .
;
School of Chemical Engineering, Anhui University of Science and Technology,
Huainan Anhui 232001, People's Republic of China
;
    'Song, Xiao-Ming' .
;
School of Chemical Engineering, Anhui University of Science and Technology,
Huainan Anhui 232001, People's Republic of China
;
    'He, Jie' .
;
School of Chemical Engineering, Anhui University of Science and Technology,
Huainan Anhui 232001, People's Republic of China
;
_publ_section_synopsis     .
data_I
_audit_creation_method     SHELXL-97
_chemical_name_systematic
;
<i>catena</i>-Poly[[[aqua(1,10-phenanthroline-
\k^2^<i>N</i>,<i>N</i>')manganese(II)]-{\m-4,4'-[(4-
carboxybenzyl)nitrilo]dibenzoato-
\k^4^<i>O</i>,<i>O</i>':<i>O</i>'',<i>O</i>'''}] monohydrate]
;
_chemical_name_common     ?
_chemical_formula_moiety     'C34 H25 Mn N3 O7, H2 O'
_chemical_formula_sum     'C34 H27 Mn N3 O8'
_chemical_formula_iupac     '[Mn (C22 H15 N O6) (C12 H8 N2) (H2 O], H2 O'
_chemical_formula_weight     660.53
_chemical_melting_point     ?
_symmetry_cell_setting     monoclinic
_symmetry_space_group_name_H-M     'P 21/c'
_symmetry_space_group_name_Hall     '-P 2ybc'
loop_
    _symmetry_equiv_pos_as_xyz
    'x, y, z'
    '-x, y+1/2, -z+1/2'
    '-x, -y, -z'
    'x, -y-1/2, z-1/2'
_cell_length_a     15.142(2)
_cell_length_b     9.6734(13)
_cell_length_c     21.313(3)
_cell_angle_alpha     90.00
_cell_angle_beta     107.445(3)
_cell_angle_gamma     90.00
_cell_volume     2978.4(7)
_cell_formula_units_Z     4
_cell_measurement_reflns_used     2883
_cell_measurement_theta_min     2.33
_cell_measurement_theta_max     27.85
_cell_measurement_temperature     273(2)
_exptl_crystal_description     'block'
_exptl_crystal_colour     'colorless'
_exptl_crystal_size_max     0.32
_exptl_crystal_size_mid     0.27
_exptl_crystal_size_min     0.23
_exptl_crystal_density_diffrn     1.473
_exptl_crystal_density_meas     ?
_exptl_crystal_density_method     'not measured'
_exptl_crystal_F_000     1364
_exptl_absorpt_coefficient_mu     0.503
_exptl_absorpt_correction_type     multi-scan
_exptl_absorpt_process_details     '(<i>SADABS</i>; Bruker, 2000)'
_exptl_absorpt_correction_T_min     0.851
_exptl_absorpt_correction_T_max     0.891
_exptl_special_details
;
;
_diffrn_ambient_temperature     273(2)
_diffrn_radiation_type     MoK\a
_diffrn_radiation_wavelength     0.71073
_diffrn_radiation_source     'fine-focus sealed tube'
_diffrn_radiation_monochromator     graphite
_diffrn_measurement_device_type     'Bruker APEX SMART CCD'
_diffrn_measurement_method     '\f and \w scans'
_diffrn_detector_area_resol_mean     ?
_diffrn_reflns_number     14335
_diffrn_reflns_av_R_equivalents     0.1021
_diffrn_reflns_av_sigmaI/netI     0.0895
_diffrn_reflns_theta_min     2.00
_diffrn_reflns_theta_max     25.00
_diffrn_reflns_theta_full     25.00
_diffrn_measured_fraction_theta_max     0.999
_diffrn_measured_fraction_theta_full     0.999
_diffrn_reflns_limit_h_min     -18
_diffrn_reflns_limit_h_max     17
_diffrn_reflns_limit_k_min     -11
_diffrn_reflns_limit_k_max     11
_diffrn_reflns_limit_l_min     -25
_diffrn_reflns_limit_l_max     15
_refine_special_details
;
Refinement of <i>F</i>^2^ against ALL reflections. The weighted <i>R</i>-factor
<i>wR</i> and goodness of fit <i>S</i> are based on <i>F</i>^2^, conventional
<i>R</i>-factors <i>R</i> are based on <i>F</i>, with <i>F</i> set to zero for
negative <i>F</i>^2^. The threshold expression of <i>F</i>^2^ >
\s(<i>F</i>^2^) is used only for calculating <i>R</i>-factors(gt) <i>etc</i>.
and is not relevant to the choice of reflections for refinement.
<i>R</i>-factors based on <i>F</i>^2^ are statistically about twice as large
as those based on <i>F</i>, and <i>R</i>- factors based on ALL data will be
even larger.
;
_reflns_number_total     5235
_reflns_number_gt     3488
_reflns_threshold_expression     I>2sigma(I)
_refine_ls_structure_factor_coef     Fsqd
_refine_ls_matrix_type     full
_refine_ls_R_factor_all     0.0845
_refine_ls_R_factor_gt     0.0602
_refine_ls_wR_factor_gt     0.1467
_refine_ls_wR_factor_ref     0.1558
_refine_ls_goodness_of_fit_ref     0.951
_refine_ls_restrained_S_all     0.951
_refine_ls_number_reflns     5235
_refine_ls_number_parameters     410
_refine_ls_number_restraints     0
_refine_ls_hydrogen_treatment     constr
_refine_ls_weighting_scheme     calc
_refine_ls_weighting_details
         'calc w=1/[\s^2^(Fo^2^)+(0.0787P)^2^+0.0000P] where P=(Fo^2^+2Fc^2^)/3'
_atom_sites_solution_hydrogens     geom
_atom_sites_solution_primary     direct
_atom_sites_solution_secondary     difmap
_refine_ls_shift/su_max     0.001
_refine_ls_shift/su_mean     0.000
_refine_diff_density_max     0.616
_refine_diff_density_min     -0.453
_refine_ls_extinction_method     none
_refine_ls_extinction_coef     ?
loop_
    _atom_type_symbol
    _atom_type_description
    _atom_type_scat_dispersion_real
    _atom_type_scat_dispersion_imag
    _atom_type_scat_source
    'C' 'C' 0.0033 0.0016
                         'International Tables Vol C Tables 4.2.6.8 and 6.1.1.4'
    'H' 'H' 0.0000 0.0000
                         'International Tables Vol C Tables 4.2.6.8 and 6.1.1.4'
    'N' 'N' 0.0061 0.0033
                         'International Tables Vol C Tables 4.2.6.8 and 6.1.1.4'
    'O' 'O' 0.0106 0.0060
                         'International Tables Vol C Tables 4.2.6.8 and 6.1.1.4'
    'Mn' 'Mn' 0.3368 0.7283
                         'International Tables Vol C Tables 4.2.6.8 and 6.1.1.4'
_computing_data_collection     'SMART (Bruker, 2000)'
_computing_cell_refinement     'SAINT (Bruker, 2000)'
_computing_data_reduction     'SAINT (Bruker, 2000)'
_computing_structure_solution     'SHELXS97 (Sheldrick, 2008)'
_computing_structure_refinement     'SHELXL97 (Sheldrick, 2008)'
_computing_molecular_graphics     'DIAMOND (Brandenburg, 2006)'
_computing_publication_material     'publCIF (Westrip, 2010)'
loop_
    _atom_site_type_symbol
    _atom_site_label
    _atom_site_fract_x
    _atom_site_fract_y
    _atom_site_fract_z
    _atom_site_U_iso_or_equiv
    _atom_site_adp_type
    _atom_site_calc_flag
    _atom_site_refinement_flags
    _atom_site_occupancy
    _atom_site_symmetry_multiplicity
    _atom_site_disorder_assembly
    _atom_site_disorder_group
    C C1 0.3740(2) 0.7528(3) 0.29214(19) 0.0385(8) Uani d . 1 1 . .
    C C2 0.2736(2) 0.7716(3) 0.25997(18) 0.0412(8) Uani d . 1 1 . .
    C C3 0.2389(3) 0.7855(4) 0.1934(2) 0.0543(10) Uani d . 1 1 . .
    H H3 0.2792 0.7920 0.1681 0.065 Uiso calc R 1 1 . .
    C C4 0.1436(3) 0.7902(4) 0.1629(2) 0.0606(11) Uani d . 1 1 . .
    H H4 0.1210 0.7955 0.1173 0.073 Uiso calc R 1 1 . .
    C C5 0.0817(2) 0.7869(4) 0.2000(2) 0.0528(10) Uani d . 1 1 . .
    C C6 0.1170(2) 0.7801(4) 0.2663(2) 0.0531(10) Uani d . 1 1 . .
    H H6 0.0773 0.7823 0.2922 0.064 Uiso calc R 1 1 . .
    C C7 0.2110(2) 0.7702(3) 0.2959(2) 0.0478(9) Uani d . 1 1 . .
    H H7 0.2332 0.7622 0.3415 0.057 Uiso calc R 1 1 . .
    C C8 -0.0824(3) 0.7829(4) 0.2049(2) 0.0564(10) Uani d . 1 1 . .
    C C9 -0.1346(3) 0.8984(4) 0.2073(2) 0.0589(11) Uani d . 1 1 . .
    H H9 -0.1226 0.9813 0.1893 0.071 Uiso calc R 1 1 . .
    C C10 -0.2044(3) 0.8919(4) 0.2363(2) 0.0524(10) Uani d . 1 1 . .
    H H10 -0.2394 0.9702 0.2375 0.063 Uiso calc R 1 1 . .
    C C11 -0.2229(2) 0.7697(3) 0.26370(17) 0.0415(8) Uani d . 1 1 . .
    C C12 -0.3046(3) 0.7581(4) 0.28836(19) 0.0469(9) Uani d . 1 1 . .
    C C13 -0.1686(2) 0.6567(4) 0.2626(2) 0.0511(10) Uani d . 1 1 . .
    H H13 -0.1787 0.5747 0.2822 0.061 Uiso calc R 1 1 . .
    C C14 -0.0992(3) 0.6628(4) 0.2329(2) 0.0609(11) Uani d . 1 1 . .
    H H14 -0.0639 0.5847 0.2319 0.073 Uiso calc R 1 1 . .
    C C15 -0.0547(3) 0.7657(4) 0.1000(2) 0.0675(12) Uani d . 1 1 . .
    H H15A -0.0172 0.8111 0.0764 0.081 Uiso calc R 1 1 . .
    H H15B -0.1161 0.8062 0.0855 0.081 Uiso calc R 1 1 . .
    C C16 -0.0618(3) 0.6100(4) 0.0825(2) 0.0592(11) Uani d . 1 1 . .
    C C17 -0.1327(3) 0.5656(5) 0.0317(3) 0.0939(17) Uani d . 1 1 . .
    H H17 -0.1743 0.6293 0.0064 0.113 Uiso calc R 1 1 . .
    C C18 -0.1442(3) 0.4278(5) 0.0170(3) 0.099(2) Uani d . 1 1 . .
    H H18 -0.1964 0.3987 -0.0160 0.119 Uiso calc R 1 1 . .
    C C19 -0.0806(3) 0.3322(4) 0.0497(2) 0.0566(10) Uani d . 1 1 . .
    C C20 -0.0882(3) 0.1837(5) 0.0329(2) 0.0652(12) Uani d . 1 1 . .
    C C21 -0.0069(3) 0.3772(5) 0.0987(2) 0.0753(13) Uani d . 1 1 . .
    H H21 0.0383 0.3148 0.1211 0.090 Uiso calc R 1 1 . .
    C C22 0.0016(3) 0.5167(4) 0.1156(2) 0.0707(13) Uani d . 1 1 . .
    H H22 0.0517 0.5462 0.1502 0.085 Uiso calc R 1 1 . .
    C C23 0.5734(3) 1.0407(4) 0.3660(2) 0.0578(10) Uani d . 1 1 . .
    H H23 0.5594 1.0478 0.3205 0.069 Uiso calc R 1 1 . .
    C C24 0.5840(3) 1.1605(4) 0.4018(3) 0.0762(14) Uani d . 1 1 . .
    H H24 0.5780 1.2461 0.3810 0.091 Uiso calc R 1 1 . .
    C C25 0.6034(4) 1.1522(4) 0.4681(3) 0.0815(15) Uani d . 1 1 . .
    H H25 0.6106 1.2325 0.4931 0.098 Uiso calc R 1 1 . .
    C C26 0.6127(3) 1.0233(4) 0.4988(2) 0.0615(11) Uani d . 1 1 . .
    C C27 0.6320(3) 1.0064(5) 0.5675(2) 0.0796(14) Uani d . 1 1 . .
    H H27 0.6385 1.0839 0.5943 0.096 Uiso calc R 1 1 . .
    C C28 0.6411(3) 0.8794(5) 0.5946(2) 0.0787(14) Uani d . 1 1 . .
    H H28 0.6543 0.8709 0.6399 0.094 Uiso calc R 1 1 . .
    C C29 0.6310(3) 0.7583(4) 0.55564(19) 0.0551(10) Uani d . 1 1 . .
    C C30 0.6373(3) 0.6263(5) 0.5807(2) 0.0684(12) Uani d . 1 1 . .
    H H30 0.6486 0.6131 0.6256 0.082 Uiso calc R 1 1 . .
    C C31 0.6274(4) 0.5170(5) 0.5410(2) 0.0806(15) Uani d . 1 1 . .
    H H31 0.6317 0.4276 0.5577 0.097 Uiso calc R 1 1 . .
    C C32 0.6105(3) 0.5400(4) 0.4740(2) 0.0673(12) Uani d . 1 1 . .
    H H32 0.6062 0.4634 0.4469 0.081 Uiso calc R 1 1 . .
    C C33 0.6116(2) 0.7712(4) 0.48698(16) 0.0406(8) Uani d . 1 1 . .
    C C34 0.6021(2) 0.9068(3) 0.45838(18) 0.0439(9) Uani d . 1 1 . .
    Mn Mn1 0.55471(3) 0.71229(5) 0.33754(2) 0.03684(19) Uani d . 1 1 . .
    N N1 0.58186(19) 0.9152(3) 0.39227(14) 0.0423(7) Uani d . 1 1 . .
    N N2 0.60042(19) 0.6619(3) 0.44679(14) 0.0415(7) Uani d . 1 1 . .
    N N3 -0.0154(2) 0.7910(4) 0.16835(18) 0.0635(9) Uani d . 1 1 . .
    O O1 0.43035(16) 0.7798(2) 0.26018(12) 0.0466(6) Uani d . 1 1 . .
    O O2 0.40297(16) 0.7085(2) 0.34972(13) 0.0504(6) Uani d . 1 1 . .
    O O3 -0.37284(18) 0.8342(3) 0.26431(14) 0.0684(8) Uani d . 1 1 . .
    O O4 -0.30488(16) 0.6694(3) 0.33120(14) 0.0535(7) Uani d . 1 1 . .
    O O8 0.8366(2) 0.9035(3) 0.94467(16) 0.0802(9) Uiso d . 1 1 . .
    H H8A 0.7988 0.8752 0.9089 0.096 Uiso d R 1 1 . .
    H H8B 0.8773 0.8417 0.9599 0.120 Uiso d R 1 1 . .
    O O9 0.52533(15) 0.4896(2) 0.31171(12) 0.0470(6) Uani d . 1 1 . .
    H H9B 0.5622 0.4606 0.2914 0.056 Uiso d R 1 1 . .
    H H9A 0.4717 0.4808 0.2883 0.070 Uiso d R 1 1 . .
    O O11 -0.0275(3) 0.1014(3) 0.0524(2) 0.1007(13) Uani d . 1 1 . .
    O O12 -0.1701(2) 0.1488(3) -0.00651(18) 0.0895(11) Uani d . 1 1 . .
    H H12 -0.1699 0.0666 -0.0158 0.134 Uiso d R 1 1 . .
loop_
    _atom_site_aniso_label
    _atom_site_aniso_U_11
    _atom_site_aniso_U_22
    _atom_site_aniso_U_33
    _atom_site_aniso_U_12
    _atom_site_aniso_U_13
    _atom_site_aniso_U_23
    C1 0.041(2) 0.0294(17) 0.047(2) -0.0021(14) 0.0158(18) -0.0031(16)
    C2 0.041(2) 0.0359(19) 0.046(2) -0.0024(15) 0.0128(18) -0.0018(17)
    C3 0.053(2) 0.067(3) 0.046(2) -0.002(2) 0.018(2) -0.001(2)
    C4 0.057(3) 0.078(3) 0.040(2) 0.001(2) 0.003(2) 0.001(2)
    C5 0.039(2) 0.054(2) 0.066(3) -0.0064(18) 0.018(2) 0.000(2)
    C6 0.043(2) 0.059(2) 0.060(3) -0.0049(18) 0.019(2) 0.003(2)
    C7 0.043(2) 0.049(2) 0.054(2) -0.0046(17) 0.0185(19) 0.0010(18)
    C8 0.059(2) 0.056(2) 0.067(3) 0.003(2) 0.040(2) 0.000(2)
    C9 0.069(3) 0.051(2) 0.067(3) -0.001(2) 0.035(2) 0.009(2)
    C10 0.054(2) 0.046(2) 0.061(3) 0.0094(17) 0.023(2) -0.0004(19)
    C11 0.042(2) 0.044(2) 0.038(2) 0.0005(16) 0.0124(17) -0.0012(17)
    C12 0.045(2) 0.054(2) 0.042(2) 0.0016(17) 0.0130(18) -0.0084(19)
    C13 0.053(2) 0.045(2) 0.063(3) 0.0002(18) 0.029(2) 0.0066(19)
    C14 0.067(3) 0.047(2) 0.084(3) 0.0106(19) 0.045(2) 0.007(2)
    C15 0.059(3) 0.080(3) 0.063(3) -0.001(2) 0.018(2) 0.004(2)
    C16 0.063(3) 0.064(3) 0.057(3) 0.003(2) 0.027(2) 0.000(2)
    C17 0.068(3) 0.086(4) 0.110(5) 0.004(3) 0.001(3) -0.013(3)
    C18 0.069(3) 0.077(4) 0.136(6) -0.002(3) 0.007(3) -0.036(3)
    C19 0.060(3) 0.061(3) 0.055(3) -0.011(2) 0.027(2) -0.009(2)
    C20 0.065(3) 0.073(3) 0.060(3) -0.011(2) 0.022(2) -0.016(2)
    C21 0.082(3) 0.072(3) 0.064(3) -0.001(2) 0.010(3) -0.007(3)
    C22 0.071(3) 0.069(3) 0.062(3) -0.016(2) 0.004(2) -0.016(2)
    C23 0.075(3) 0.047(2) 0.054(3) -0.001(2) 0.024(2) 0.005(2)
    C24 0.112(4) 0.037(2) 0.081(4) -0.006(2) 0.032(3) 0.001(2)
    C25 0.125(4) 0.043(3) 0.073(4) -0.006(3) 0.024(3) -0.015(3)
    C26 0.082(3) 0.055(3) 0.047(3) -0.006(2) 0.018(2) -0.015(2)
    C27 0.110(4) 0.074(3) 0.049(3) -0.011(3) 0.015(3) -0.027(3)
    C28 0.100(4) 0.095(4) 0.033(2) -0.006(3) 0.008(2) -0.015(3)
    C29 0.063(3) 0.065(3) 0.036(2) -0.003(2) 0.013(2) -0.003(2)
    C30 0.086(3) 0.079(3) 0.037(2) 0.001(3) 0.015(2) 0.015(2)
    C31 0.125(4) 0.061(3) 0.051(3) 0.001(3) 0.019(3) 0.020(2)
    C32 0.112(4) 0.045(2) 0.044(3) 0.003(2) 0.022(2) 0.001(2)
    C33 0.042(2) 0.050(2) 0.0301(19) -0.0005(16) 0.0098(16) -0.0036(17)
    C34 0.049(2) 0.044(2) 0.037(2) -0.0039(16) 0.0098(18) -0.0060(17)
    Mn1 0.0429(3) 0.0387(3) 0.0309(3) 0.0016(2) 0.0141(2) -0.0008(2)
    N1 0.0543(18) 0.0370(16) 0.0385(18) -0.0025(13) 0.0183(15) 0.0005(13)
    N2 0.0516(18) 0.0366(16) 0.0367(17) 0.0020(13) 0.0141(14) 0.0019(14)
    N3 0.054(2) 0.083(3) 0.060(2) -0.0020(18) 0.0272(18) 0.0002(19)
    O1 0.0400(14) 0.0557(15) 0.0485(15) 0.0001(11) 0.0202(12) 0.0087(12)
    O2 0.0480(15) 0.0593(16) 0.0463(17) 0.0040(12) 0.0176(13) 0.0083(13)
    O3 0.0496(17) 0.101(2) 0.0576(19) 0.0240(15) 0.0211(14) 0.0105(17)
    O4 0.0480(15) 0.0631(16) 0.0564(17) 0.0011(12) 0.0260(13) 0.0070(14)
    O9 0.0466(14) 0.0496(14) 0.0474(15) -0.0012(11) 0.0180(12) -0.0133(12)
    O11 0.094(3) 0.069(2) 0.120(3) 0.0039(19) 0.002(2) -0.022(2)
    O12 0.081(2) 0.076(2) 0.105(3) -0.0160(17) 0.018(2) -0.027(2)
_geom_special_details
;
All e.s.d.'s (except the e.s.d. in the dihedral angle between two l.s. planes)
are estimated using the full covariance matrix. The cell e.s.d.'s are taken
into account individually in the estimation of e.s.d.'s in distances, angles
and torsion angles; correlations between e.s.d.'s in cell parameters are only
used when they are defined by crystal symmetry. An approximate (isotropic)
treatment of cell e.s.d.'s is used for estimating e.s.d.'s involving l.s.
planes.
;
loop_
    _geom_bond_atom_site_label_1
    _geom_bond_atom_site_label_2
    _geom_bond_site_symmetry_2
    _geom_bond_distance
    _geom_bond_publ_flag
    C1 O2 . 1.249(4) ?
    C1 O1 . 1.268(4) ?
    C1 C2 . 1.480(5) ?
    C2 C3 . 1.363(5) ?
    C2 C7 . 1.387(5) ?
    C3 C4 . 1.395(5) ?
    C3 H3 . 0.9300 ?
    C4 C5 . 1.397(6) ?
    C4 H4 . 0.9300 ?
    C5 C6 . 1.354(6) ?
    C5 N3 . 1.423(5) ?
    C6 C7 . 1.376(5) ?
    C6 H6 . 0.9300 ?
    C7 H7 . 0.9300 ?
    C8 C14 . 1.364(5) ?
    C8 C9 . 1.380(5) ?
    C8 N3 . 1.454(5) ?
    C9 C10 . 1.376(5) ?
    C9 H9 . 0.9300 ?
    C10 C11 . 1.384(5) ?
    C10 H10 . 0.9300 ?
    C11 C13 . 1.372(5) ?
    C11 C12 . 1.486(5) ?
    C12 O3 . 1.247(4) ?
    C12 O4 . 1.254(4) ?
    C13 C14 . 1.381(5) ?
    C13 H13 . 0.9300 ?
    C14 H14 . 0.9300 ?
    C15 N3 . 1.420(5) ?
    C15 C16 . 1.548(6) ?
    C15 H15A . 0.9700 ?
    C15 H15B . 0.9700 ?
    C16 C17 . 1.346(6) ?
    C16 C22 . 1.352(5) ?
    C17 C18 . 1.368(6) ?
    C17 H17 . 0.9300 ?
    C18 C19 . 1.367(6) ?
    C18 H18 . 0.9300 ?
    C19 C21 . 1.351(5) ?
    C19 C20 . 1.477(6) ?
    C20 O11 . 1.193(5) ?
    C20 O12 . 1.316(5) ?
    C21 C22 . 1.394(5) ?
    C21 H21 . 0.9300 ?
    C22 H22 . 0.9300 ?
    C23 N1 . 1.327(4) ?
    C23 C24 . 1.370(6) ?
    C23 H23 . 0.9300 ?
    C24 C25 . 1.357(6) ?
    C24 H24 . 0.9300 ?
    C25 C26 . 1.396(6) ?
    C25 H25 . 0.9300 ?
    C26 C34 . 1.398(5) ?
    C26 C27 . 1.413(6) ?
    C27 C28 . 1.347(6) ?
    C27 H27 . 0.9300 ?
    C28 C29 . 1.417(6) ?
    C28 H28 . 0.9300 ?
    C29 C30 . 1.377(6) ?
    C29 C33 . 1.409(5) ?
    C30 C31 . 1.334(6) ?
    C30 H30 . 0.9300 ?
    C31 C32 . 1.390(6) ?
    C31 H31 . 0.9300 ?
    C32 N2 . 1.302(4) ?
    C32 H32 . 0.9300 ?
    C33 N2 . 1.340(4) ?
    C33 C34 . 1.436(5) ?
    C34 N1 . 1.352(4) ?
    Mn1 O1 . 2.198(2) y
    Mn1 O4 1_655 2.210(2) y
    Mn1 O9 . 2.235(2) y
    Mn1 N1 . 2.258(3) y
    Mn1 N2 . 2.274(3) y
    Mn1 O2 . 2.389(2) y
    Mn1 O3 1_655 2.461(3) y
    O3 Mn1 1_455 2.461(3) ?
    O4 Mn1 1_455 2.210(2) ?
    O8 H8A . 0.8501 ?
    O8 H8B . 0.8500 ?
    O9 H9B . 0.8501 ?
    O9 H9A . 0.8200 ?
    O12 H12 . 0.8199 ?
loop_
    _geom_angle_atom_site_label_1
    _geom_angle_atom_site_label_2
    _geom_angle_atom_site_label_3
    _geom_angle_site_symmetry_1
    _geom_angle_site_symmetry_3
    _geom_angle
    _geom_angle_publ_flag
    O2 C1 O1 . . 120.3(3) ?
    O2 C1 C2 . . 120.4(3) ?
    O1 C1 C2 . . 119.2(3) ?
    C3 C2 C7 . . 117.5(3) ?
    C3 C2 C1 . . 121.1(4) ?
    C7 C2 C1 . . 121.4(3) ?
    C2 C3 C4 . . 120.7(4) ?
    C2 C3 H3 . . 119.6 ?
    C4 C3 H3 . . 119.6 ?
    C3 C4 C5 . . 120.7(4) ?
    C3 C4 H4 . . 119.6 ?
    C5 C4 H4 . . 119.6 ?
    C6 C5 C4 . . 118.1(3) ?
    C6 C5 N3 . . 121.7(4) ?
    C4 C5 N3 . . 120.2(4) ?
    C5 C6 C7 . . 120.8(4) ?
    C5 C6 H6 . . 119.6 ?
    C7 C6 H6 . . 119.6 ?
    C6 C7 C2 . . 122.0(4) ?
    C6 C7 H7 . . 119.0 ?
    C2 C7 H7 . . 119.0 ?
    C14 C8 C9 . . 119.2(4) ?
    C14 C8 N3 . . 122.2(4) ?
    C9 C8 N3 . . 118.4(4) ?
    C10 C9 C8 . . 120.4(4) ?
    C10 C9 H9 . . 119.8 ?
    C8 C9 H9 . . 119.8 ?
    C9 C10 C11 . . 120.6(3) ?
    C9 C10 H10 . . 119.7 ?
    C11 C10 H10 . . 119.7 ?
    C13 C11 C10 . . 118.3(3) ?
    C13 C11 C12 . . 120.8(3) ?
    C10 C11 C12 . . 120.6(3) ?
    O3 C12 O4 . . 121.3(4) ?
    O3 C12 C11 . . 119.0(4) ?
    O4 C12 C11 . . 119.6(3) ?
    C11 C13 C14 . . 121.1(3) ?
    C11 C13 H13 . . 119.5 ?
    C14 C13 H13 . . 119.5 ?
    C8 C14 C13 . . 120.3(4) ?
    C8 C14 H14 . . 119.8 ?
    C13 C14 H14 . . 119.8 ?
    N3 C15 C16 . . 113.1(4) ?
    N3 C15 H15A . . 109.0 ?
    C16 C15 H15A . . 109.0 ?
    N3 C15 H15B . . 109.0 ?
    C16 C15 H15B . . 109.0 ?
    H15A C15 H15B . . 107.8 ?
    C17 C16 C22 . . 118.5(4) ?
    C17 C16 C15 . . 119.0(4) ?
    C22 C16 C15 . . 122.4(4) ?
    C16 C17 C18 . . 120.8(5) ?
    C16 C17 H17 . . 119.6 ?
    C18 C17 H17 . . 119.6 ?
    C19 C18 C17 . . 121.4(5) ?
    C19 C18 H18 . . 119.3 ?
    C17 C18 H18 . . 119.3 ?
    C21 C19 C18 . . 117.9(4) ?
    C21 C19 C20 . . 119.2(4) ?
    C18 C19 C20 . . 122.9(4) ?
    O11 C20 O12 . . 122.1(4) ?
    O11 C20 C19 . . 124.7(4) ?
    O12 C20 C19 . . 113.2(4) ?
    C19 C21 C22 . . 120.2(4) ?
    C19 C21 H21 . . 119.9 ?
    C22 C21 H21 . . 119.9 ?
    C16 C22 C21 . . 121.0(4) ?
    C16 C22 H22 . . 119.5 ?
    C21 C22 H22 . . 119.5 ?
    N1 C23 C24 . . 123.9(4) ?
    N1 C23 H23 . . 118.0 ?
    C24 C23 H23 . . 118.0 ?
    C25 C24 C23 . . 118.8(4) ?
    C25 C24 H24 . . 120.6 ?
    C23 C24 H24 . . 120.6 ?
    C24 C25 C26 . . 120.1(4) ?
    C24 C25 H25 . . 119.9 ?
    C26 C25 H25 . . 119.9 ?
    C25 C26 C34 . . 117.0(4) ?
    C25 C26 C27 . . 123.3(4) ?
    C34 C26 C27 . . 119.7(4) ?
    C28 C27 C26 . . 120.8(4) ?
    C28 C27 H27 . . 119.6 ?
    C26 C27 H27 . . 119.6 ?
    C27 C28 C29 . . 121.6(4) ?
    C27 C28 H28 . . 119.2 ?
    C29 C28 H28 . . 119.2 ?
    C30 C29 C33 . . 117.0(4) ?
    C30 C29 C28 . . 123.8(4) ?
    C33 C29 C28 . . 119.2(4) ?
    C31 C30 C29 . . 120.5(4) ?
    C31 C30 H30 . . 119.7 ?
    C29 C30 H30 . . 119.7 ?
    C30 C31 C32 . . 118.4(4) ?
    C30 C31 H31 . . 120.8 ?
    C32 C31 H31 . . 120.8 ?
    N2 C32 C31 . . 124.3(4) ?
    N2 C32 H32 . . 117.9 ?
    C31 C32 H32 . . 117.9 ?
    N2 C33 C29 . . 122.8(3) ?
    N2 C33 C34 . . 118.2(3) ?
    C29 C33 C34 . . 119.0(3) ?
    N1 C34 C26 . . 122.9(3) ?
    N1 C34 C33 . . 117.4(3) ?
    C26 C34 C33 . . 119.7(3) ?
    O1 Mn1 O4 . 1_655 129.32(10) ?
    O1 Mn1 O9 . . 92.24(9) ?
    O4 Mn1 O9 1_655 . 85.88(9) ?
    O1 Mn1 N1 . . 96.41(10) ?
    O4 Mn1 N1 1_655 . 99.52(10) ?
    O9 Mn1 N1 . . 163.23(10) ?
    O1 Mn1 N2 . . 139.57(10) ?
    O4 Mn1 N2 1_655 . 91.11(10) ?
    O9 Mn1 N2 . . 91.28(9) ?
    N1 Mn1 N2 . . 72.85(10) ?
    O1 Mn1 O2 . . 56.65(9) ?
    O4 Mn1 O2 1_655 . 168.03(9) ?
    O9 Mn1 O2 . . 83.40(8) ?
    N1 Mn1 O2 . . 89.38(9) ?
    N2 Mn1 O2 . . 83.85(9) ?
    O1 Mn1 O3 . 1_655 80.00(9) ?
    O4 Mn1 O3 1_655 1_655 55.33(9) ?
    O9 Mn1 O3 . 1_655 113.53(10) ?
    N1 Mn1 O3 . 1_655 82.21(10) ?
    N2 Mn1 O3 . 1_655 134.06(10) ?
    O2 Mn1 O3 . 1_655 134.63(9) ?
    C23 N1 C34 . . 117.3(3) ?
    C23 N1 Mn1 . . 126.7(3) ?
    C34 N1 Mn1 . . 115.8(2) ?
    C32 N2 C33 . . 117.0(3) ?
    C32 N2 Mn1 . . 127.5(3) ?
    C33 N2 Mn1 . . 115.3(2) ?
    C15 N3 C5 . . 122.5(4) ?
    C15 N3 C8 . . 113.3(3) ?
    C5 N3 C8 . . 122.1(4) ?
    C1 O1 Mn1 . . 95.7(2) ?
    C1 O2 Mn1 . . 87.3(2) ?
    C12 O3 Mn1 . 1_455 85.9(2) ?
    C12 O4 Mn1 . 1_455 97.4(2) ?
    H8A O8 H8B . . 109.5 ?
    Mn1 O9 H9B . . 109.3 ?
    Mn1 O9 H9A . . 109.8 ?
    H9B O9 H9A . . 109.8 ?
    C20 O12 H12 . . 109.4 ?
loop_
    _geom_hbond_atom_site_label_D
    _geom_hbond_atom_site_label_H
    _geom_hbond_atom_site_label_A
    _geom_hbond_site_symmetry_A
    _geom_hbond_distance_DH
    _geom_hbond_distance_HA
    _geom_hbond_distance_DA
    _geom_hbond_angle_DHA
    O8 H8A O4 4_676 0.85 1.96 2.798(4) 169.5
    O8 H8B O11 3_666 0.85 2.43 2.872(5) 113.2
    O9 H9B O1 2_645 0.85 2.09 2.745(3) 133.8
    O9 H9A O3 2_545 0.82 2.12 2.824(3) 143.5
    O12 H12 O8 1_444 0.82 1.81 2.605(4) 164.8
_iucr_refine_instructions_details
;
TITL ACTA-E in P2(1)/c
CELL 0.71073  15.1423   9.6734  21.3135  90.000 107.445  90.000
ZERR   4.00   0.0021   0.0013   0.0030   0.000   0.003   0.000
LATT 1
SYMM -X, 0.5+Y, 0.5-Z
SFAC C  H  N  O  Mn
UNIT 136 108 12 32 4
OMIT   0.00  50.00
L.S. 14
ACTA
BOND $H
FMAP 2
PLAN 10
htab
HTAB O8 O4_$1
eqiv $1 x+1, -y+3/2, z+1/2
HTAB O8 O11_$2
eqiv $2 -x+1, -y+1, -z+1
HTAB O9 O1_$3
eqiv $3 -x+1, y-1/2, -z+1/2
HTAB O9 O3_$4
eqiv $4 -x, y-1/2, -z+1/2
HTAB O12 O8_$5
eqiv $5 x-1, y-1, z-1
TEMP 0
WGHT    0.078700
FVAR       0.21411
C1    1    0.374046    0.752817    0.292145    11.00000    0.04076    0.02940 =
         0.04704   -0.00315    0.01577   -0.00213
C2    1    0.273630    0.771641    0.259968    11.00000    0.04093    0.03591 =
         0.04644   -0.00182    0.01276   -0.00243
C3    1    0.238897    0.785526    0.193424    11.00000    0.05268    0.06699 =
         0.04552   -0.00097    0.01814   -0.00239
AFIX  43
H3    2    0.279213    0.791974    0.168118    11.00000   -1.20000
AFIX   0
C4    1    0.143600    0.790170    0.162878    11.00000    0.05687    0.07804 =
         0.03965    0.00111    0.00347    0.00087
AFIX  43
H4    2    0.121004    0.795521    0.117279    11.00000   -1.20000
AFIX   0
C5    1    0.081735    0.786869    0.200036    11.00000    0.03928    0.05387 =
         0.06636    0.00031    0.01765   -0.00640
C6    1    0.117042    0.780133    0.266331    11.00000    0.04332    0.05858 =
         0.05973    0.00269    0.01898   -0.00491
AFIX  43
H6    2    0.077292    0.782263    0.292175    11.00000   -1.20000
AFIX   0
C7    1    0.210991    0.770178    0.295932    11.00000    0.04307    0.04890 =
         0.05407    0.00101    0.01855   -0.00457
AFIX  43
H7    2    0.233173    0.762224    0.341459    11.00000   -1.20000
AFIX   0
C8    1   -0.082350    0.782856    0.204887    11.00000    0.05939    0.05598 =
         0.06743    0.00006    0.03988    0.00308
C9    1   -0.134599    0.898430    0.207344    11.00000    0.06933    0.05075 =
         0.06663    0.00918    0.03547   -0.00055
AFIX  43
H9    2   -0.122572    0.981271    0.189318    11.00000   -1.20000
AFIX   0
C10   1   -0.204391    0.891862    0.236306    11.00000    0.05426    0.04565 =
         0.06089   -0.00039    0.02293    0.00937
AFIX  43
H10   2   -0.239417    0.970248    0.237487    11.00000   -1.20000
AFIX   0
C11   1   -0.222943    0.769657    0.263697    11.00000    0.04214    0.04426 =
         0.03823   -0.00124    0.01245    0.00048
C12   1   -0.304603    0.758059    0.288361    11.00000    0.04462    0.05428 =
         0.04193   -0.00836    0.01305    0.00159
C13   1   -0.168607    0.656722    0.262606    11.00000    0.05328    0.04469 =
         0.06309    0.00659    0.02906    0.00022
AFIX  43
H13   2   -0.178655    0.574734    0.282212    11.00000   -1.20000
AFIX   0
C14   1   -0.099227    0.662779    0.232870    11.00000    0.06694    0.04683 =
         0.08361    0.00659    0.04497    0.01056
AFIX  43
H14   2   -0.063857    0.584654    0.231920    11.00000   -1.20000
AFIX   0
C15   1   -0.054667    0.765695    0.100024    11.00000    0.05878    0.08004 =
         0.06321    0.00408    0.01762   -0.00118
AFIX  23
H15A  2   -0.017184    0.811069    0.076358    11.00000   -1.20000
H15B  2   -0.116055    0.806197    0.085476    11.00000   -1.20000
AFIX   0
C16   1   -0.061832    0.609958    0.082533    11.00000    0.06255    0.06385 =
         0.05730   -0.00009    0.02734    0.00342
C17   1   -0.132663    0.565603    0.031733    11.00000    0.06825    0.08648 =
         0.11021   -0.01301    0.00149    0.00360
AFIX  43
H17   2   -0.174270    0.629307    0.006356    11.00000   -1.20000
AFIX   0
C18   1   -0.144178    0.427831    0.016982    11.00000    0.06863    0.07691 =
         0.13645   -0.03588    0.00698   -0.00219
AFIX  43
H18   2   -0.196364    0.398695   -0.015996    11.00000   -1.20000
AFIX   0
C19   1   -0.080569    0.332161    0.049714    11.00000    0.06000    0.06067 =
         0.05538   -0.00926    0.02696   -0.01075
C20   1   -0.088201    0.183671    0.032893    11.00000    0.06522    0.07273 =
         0.05977   -0.01600    0.02218   -0.01144
C21   1   -0.006895    0.377157    0.098664    11.00000    0.08212    0.07207 =
         0.06382   -0.00665    0.00994   -0.00054
AFIX  43
H21   2    0.038291    0.314788    0.121122    11.00000   -1.20000
AFIX   0
C22   1    0.001630    0.516714    0.115626    11.00000    0.07062    0.06891 =
         0.06188   -0.01590    0.00367   -0.01570
AFIX  43
H22   2    0.051721    0.546158    0.150226    11.00000   -1.20000
AFIX   0
C23   1    0.573386    1.040743    0.365972    11.00000    0.07543    0.04725 =
         0.05384    0.00471    0.02410   -0.00082
AFIX  43
H23   2    0.559390    1.047797    0.320521    11.00000   -1.20000
AFIX   0
C24   1    0.584019    1.160538    0.401772    11.00000    0.11179    0.03741 =
         0.08148    0.00060    0.03231   -0.00615
AFIX  43
H24   2    0.578043    1.246070    0.380992    11.00000   -1.20000
AFIX   0
C25   1    0.603426    1.152174    0.468100    11.00000    0.12508    0.04266 =
         0.07321   -0.01520    0.02438   -0.00623
AFIX  43
H25   2    0.610572    1.232478    0.493119    11.00000   -1.20000
AFIX   0
C26   1    0.612681    1.023268    0.498833    11.00000    0.08166    0.05536 =
         0.04651   -0.01481    0.01793   -0.00591
C27   1    0.632006    1.006372    0.567496    11.00000    0.10953    0.07371 =
         0.04941   -0.02711    0.01450   -0.01063
AFIX  43
H27   2    0.638529    1.083906    0.594303    11.00000   -1.20000
AFIX   0
C28   1    0.641096    0.879366    0.594594    11.00000    0.10014    0.09469 =
         0.03314   -0.01540    0.00784   -0.00566
AFIX  43
H28   2    0.654280    0.870927    0.639939    11.00000   -1.20000
AFIX   0
C29   1    0.631045    0.758297    0.555640    11.00000    0.06253    0.06538 =
         0.03624   -0.00289    0.01308   -0.00268
C30   1    0.637342    0.626254    0.580673    11.00000    0.08645    0.07947 =
         0.03675    0.01484    0.01476    0.00087
AFIX  43
H30   2    0.648593    0.613114    0.625616    11.00000   -1.20000
AFIX   0
C31   1    0.627431    0.516973    0.540968    11.00000    0.12482    0.06076 =
         0.05150    0.02014    0.01945    0.00144
AFIX  43
H31   2    0.631718    0.427579    0.557673    11.00000   -1.20000
AFIX   0
C32   1    0.610535    0.540006    0.473999    11.00000    0.11241    0.04507 =
         0.04351    0.00086    0.02191    0.00345
AFIX  43
H32   2    0.606175    0.463399    0.446872    11.00000   -1.20000
AFIX   0
C33   1    0.611583    0.771209    0.486983    11.00000    0.04154    0.04968 =
         0.03005   -0.00355    0.00977   -0.00053
C34   1    0.602066    0.906824    0.458376    11.00000    0.04893    0.04404 =
         0.03663   -0.00603    0.00983   -0.00387
MN1   5    0.554714    0.712294    0.337541    11.00000    0.04292    0.03865 =
         0.03095   -0.00080    0.01412    0.00159
N1    3    0.581864    0.915241    0.392274    11.00000    0.05425    0.03699 =
         0.03849    0.00050    0.01828   -0.00245
N2    3    0.600419    0.661850    0.446790    11.00000    0.05165    0.03664 =
         0.03670    0.00187    0.01405    0.00204
N3    3   -0.015388    0.791025    0.168353    11.00000    0.05400    0.08298 =
         0.06032    0.00015    0.02724   -0.00205
O1    4    0.430351    0.779824    0.260176    11.00000    0.03998    0.05575 =
         0.04854    0.00865    0.02020    0.00010
O2    4    0.402971    0.708511    0.349718    11.00000    0.04795    0.05934 =
         0.04630    0.00834    0.01759    0.00397
O3    4   -0.372843    0.834167    0.264311    11.00000    0.04960    0.10126 =
         0.05760    0.01045    0.02108    0.02403
O4    4   -0.304883    0.669399    0.331199    11.00000    0.04799    0.06310 =
         0.05636    0.00704    0.02604    0.00115
O8    4    0.836634    0.903493    0.944666    11.00000    0.08016
AFIX   3
H8A   2    0.798794    0.875182    0.908896    11.00000   -1.20000
H8B   2    0.877344    0.841734    0.959926    11.00000   -1.50000
AFIX   0
O9    4    0.525330    0.489606    0.311712    11.00000    0.04656    0.04956 =
         0.04736   -0.01333    0.01805   -0.00118
AFIX   3
H9B   2    0.562201    0.460596    0.291402    11.00000   -1.20000
H9A   2    0.471701    0.480756    0.288342    11.00000   -1.50000
AFIX   0
O11   4   -0.027496    0.101380    0.052374    11.00000    0.09358    0.06914 =
         0.12003   -0.02234    0.00241    0.00388
O12   4   -0.170053    0.148823   -0.006505    11.00000    0.08081    0.07643 =
         0.10469   -0.02746    0.01781   -0.01600
AFIX   3
H12   2   -0.169873    0.066593   -0.015785    11.00000   -1.50000
HKLF 4
REM  vg in P2(1)/c
REM R1 =  0.0602 for   3488 Fo > 4sig(Fo)  and  0.0845 for all   5235 data
REM    410 parameters refined using      0 restraints
END
WGHT      0.0787      0.0000
REM Highest difference peak  0.616,  deepest hole -0.453,  1-sigma level  0.077
Q1    1   0.5326  0.6115  0.3205  11.00000  0.05    0.62
Q2    1   0.0022  0.7060  0.1330  11.00000  0.05    0.58
Q3    1   0.5660  0.8145  0.3472  11.00000  0.05    0.54
Q4    1   0.8115  0.8895  0.9607  11.00000  0.05    0.49
Q5    1   0.8765  0.9082  0.9318  11.00000  0.05    0.42
Q6    1  -0.0626  0.7046  0.1406  11.00000  0.05    0.34
Q7    1   0.1071  0.7132  0.1774  11.00000  0.05    0.34
Q8    1   0.0003  0.5963  0.1185  11.00000  0.05    0.33
Q9    1   0.4856  0.7131  0.3004  11.00000  0.05    0.32
Q10   1  -0.1316  0.7117  0.1874  11.00000  0.05    0.32
;
