# Supplementary material for: catena-Poly[[[aqua­(1,10-phenanthroline-κ2 N,N′)manganese(II)]-{μ-4,4′-[(4-carb­oxy­benz­yl)nitrilo]­dibenzoato-κ4 O,O′:O′′,O′′′}] monohydrate]
Source: Acta Crystallogr Sect E Struct Rep Online. 2012 Apr 21;68(Pt 5):m650–1. doi: 10.1107/S1600536812016819 (PMC3344372; doi:10.1107/S1600536812016819)
Supplement: Supplementary file 2 [file e-68-0m650-Isup2.hkl]

# 
# h,k,l, Fc-squared, Fo-squared, sigma(Fo-squared) and status flag 
# 
data_I
_shelx_title ' vg in P2(1)/c' 
_shelx_refln_list_code          4 
_shelx_F_calc_maximum      367.65 
_exptl_crystal_F_000      1786.00 
_reflns_d_resolution_high  0.8409 
 
loop_ 
 _symmetry_equiv_pos_as_xyz 
 'x, y, z' 
 '-x, y+1/2, -z+1/2' 
 '-x, -y, -z' 
 'x, -y-1/2, z-1/2' 
 
_cell_length_a    15.1423 
_cell_length_b     9.6734 
_cell_length_c    21.3135 
_cell_angle_alpha  90.000 
_cell_angle_beta  107.445 
_cell_angle_gamma  90.000 
 
_shelx_F_squared_multiplier     1.000 
 
loop_ 
 _refln_index_h 
 _refln_index_k 
 _refln_index_l 
 _refln_F_squared_calc 
 _refln_F_squared_meas 
 _refln_F_squared_sigma 
 _refln_observed_status 
   2   0   0    29452.66    26826.73   1287.89 o 
   3   0   0     1084.85     1037.67     79.29 o 
   4   0   0    59210.77    59186.67   4703.54 o 
   5   0   0    35635.42    38157.75   4039.91 o 
   6   0   0     7683.88     7454.87    903.41 o 
   7   0   0     3577.58     4012.34    447.26 o 
   8   0   0       23.62       16.37     10.27 o 
   9   0   0       10.04       17.16     12.31 o 
  10   0   0        5.91       34.61     14.09 o 
  11   0   0      711.73      854.53    141.72 o 
  12   0   0      329.02      294.47     59.55 o 
  13   0   0     1426.35     1517.74    117.35 o 
  14   0   0      221.06      259.36     68.06 o 
  15   0   0       88.86       77.22     55.19 o 
  16   0   0      119.81      192.61     68.93 o 
  17   0   0      149.71       64.78     51.26 o 
   1   1   0     4361.35     4038.18    151.61 o 
   2   1   0    12817.94    14340.59    775.90 o 
   3   1   0     4250.89     4561.73    358.99 o 
   4   1   0        6.47       20.57      4.95 o 
   5   1   0       10.26       29.24      6.15 o 
   6   1   0       24.35        8.46      6.03 o 
   7   1   0     5059.62     4811.10    277.55 o 
   8   1   0      426.33      466.84     26.07 o 
   9   1   0      118.90      114.54     14.25 o 
  10   1   0        6.18       21.47     10.21 o 
  11   1   0       20.85       10.46     12.90 o 
  12   1   0       38.91       37.10     17.23 o 
  13   1   0      774.72      784.75     50.60 o 
  14   1   0      903.84      849.62     69.74 o 
  15   1   0      610.24      576.86     65.38 o 
  16   1   0       22.86       61.29     35.90 o 
  17   1   0       30.46       30.06     30.96 o 
   0   2   0    73212.46    57897.07  12494.12 o 
   1   2   0       11.15       46.51      5.28 o 
   2   2   0       66.75       93.84      7.12 o 
   3   2   0       34.44       28.18      5.48 o 
   4   2   0      121.70      123.66      9.88 o 
   5   2   0       21.11       12.33      6.29 o 
   6   2   0    11691.11    12251.47    698.94 o 
   7   2   0      332.97      323.58     16.74 o 
   8   2   0     3136.85     2868.43    172.50 o 
   9   2   0     1311.26     1372.29     98.88 o 
  10   2   0       56.18       70.46     14.22 o 
  11   2   0      533.82      532.87     34.66 o 
  12   2   0      228.02      242.12     27.33 o 
  13   2   0      279.58      330.57     33.42 o 
  14   2   0       48.87       79.95     30.17 o 
  15   2   0      290.38      278.47     72.86 o 
  16   2   0      109.00      131.93     44.29 o 
   1   3   0     8224.88     8258.33    369.87 o 
   2   3   0     1731.35     1633.96     53.89 o 
   3   3   0       38.12       26.46      6.39 o 
   4   3   0      332.23      327.46     20.88 o 
   5   3   0     5427.50     5072.55    223.24 o 
   6   3   0      588.16      626.51     29.44 o 
   7   3   0     5408.43     5292.08    323.34 o 
   8   3   0      197.54      185.69     16.62 o 
   9   3   0      198.33      204.55     18.59 o 
  10   3   0       53.87       69.26     16.74 o 
  11   3   0        2.38        7.42     13.81 o 
  12   3   0      127.56      120.07     23.90 o 
  13   3   0       85.50       91.45     25.27 o 
  14   3   0      854.30      846.67     70.68 o 
  15   3   0      221.70      171.83     46.92 o 
  16   3   0       34.57       74.16     49.30 o 
   0   4   0     6046.56     5359.55    385.98 o 
   1   4   0    10566.69     9939.54    414.74 o 
   2   4   0     1736.15     1518.60     25.51 o 
   3   4   0       19.17       35.11      6.60 o 
   4   4   0     1312.21     1285.13     49.24 o 
   5   4   0       48.09       79.49     11.02 o 
   6   4   0     3167.89     3130.73    146.44 o 
   7   4   0       12.22       11.21      9.21 o 
   8   4   0        2.34        0.00      8.56 o 
   9   4   0      973.87      884.56     45.75 o 
  10   4   0      114.89      112.29     20.48 o 
  11   4   0      191.00      155.51     28.98 o 
  12   4   0      458.83      414.83     43.23 o 
  13   4   0      121.93      147.29     33.18 o 
  14   4   0       28.07       34.08     28.11 o 
  15   4   0       21.23       38.64     32.79 o 
  16   4   0       68.03      121.80     41.56 o 
   1   5   0      526.33      469.59     23.09 o 
   2   5   0       84.04       91.77     10.70 o 
   3   5   0      260.00      239.57     13.68 o 
   4   5   0       66.78       70.47      9.10 o 
   5   5   0      579.57      620.94     27.51 o 
   6   5   0        3.32        3.46      8.99 o 
   7   5   0      256.11      276.24     37.75 o 
   8   5   0        0.24        0.00     14.14 o 
   9   5   0       49.29       32.35     17.85 o 
  10   5   0       26.40       25.02     18.71 o 
  11   5   0       81.64       79.43     26.03 o 
  12   5   0        1.22        3.67     20.78 o 
  13   5   0        0.79        0.00     22.96 o 
  14   5   0       51.18       33.01     29.85 o 
  15   5   0       15.50       16.90     36.77 o 
   0   6   0      327.58      342.79     33.60 o 
   1   6   0      253.12      224.87     20.12 o 
   2   6   0      221.35      243.06     17.08 o 
   3   6   0      106.36      114.94     15.48 o 
   4   6   0       45.93       68.16     15.06 o 
   5   6   0      217.60      198.11     22.20 o 
   6   6   0      111.67      102.54     18.31 o 
   7   6   0      152.59      161.34     22.21 o 
   8   6   0       15.71        7.91     17.45 o 
   9   6   0       69.90       80.11     25.26 o 
  10   6   0      198.67      218.43     35.02 o 
  11   6   0      169.15      149.00     33.03 o 
  12   6   0      163.92      193.52     37.71 o 
  13   6   0       43.97       54.77     30.80 o 
  14   6   0      105.55      112.29     38.89 o 
   1   7   0      225.95      227.44     22.44 o 
   2   7   0       31.88       45.38     14.17 o 
   3   7   0      350.58      334.63     32.25 o 
   4   7   0      147.17      149.94     25.62 o 
   5   7   0        5.95        7.79     13.17 o 
   6   7   0       34.96       26.62     15.57 o 
   7   7   0        3.13       11.11     17.87 o 
   8   7   0       13.86       11.82     19.35 o 
   9   7   0      145.20      137.41     30.91 o 
  10   7   0        1.75       12.97     22.21 o 
  11   7   0       66.37       64.40     28.68 o 
  12   7   0       99.38      149.44     44.22 o 
  13   7   0        0.24        3.91     29.63 o 
   0   8   0      163.95      188.38     34.01 o 
   1   8   0        0.76        0.00     13.92 o 
   2   8   0      155.71      112.00     25.12 o 
   3   8   0      330.18      316.77     35.14 o 
   4   8   0       29.33       33.76     18.77 o 
   5   8   0      113.10      123.79     27.82 o 
   6   8   0      368.05      353.34     85.51 o 
   7   8   0      418.94      409.76     43.46 o 
   8   8   0      297.25      231.38     37.38 o 
   9   8   0       56.81      118.28     31.66 o 
  10   8   0        7.22        9.76     21.33 o 
  11   8   0        4.31        0.00     21.09 o 
  12   8   0       75.77       83.13     34.37 o 
   1   9   0       30.65       15.63     18.99 o 
   2   9   0      232.69      240.93     34.36 o 
   3   9   0      271.62      302.81     38.42 o 
   4   9   0      675.70      710.66     52.17 o 
   5   9   0      195.22      191.16     35.91 o 
   6   9   0      117.85      114.51     37.87 o 
   7   9   0       32.88       37.16     30.03 o 
   8   9   0        8.31       25.72     24.71 o 
   9   9   0        0.55        0.26     20.63 o 
  10   9   0        0.75       31.60     20.72 o 
   0  10   0      167.47      368.64     77.22 o 
   1  10   0        2.46        0.00     24.08 o 
   2  10   0      368.08      499.97     59.93 o 
   3  10   0      132.93      137.22     32.83 o 
   4  10   0      132.57      115.76     33.75 o 
   5  10   0        3.69        0.68     26.50 o 
   6  10   0       13.33       19.14     30.66 o 
   7  10   0       51.69       66.16     32.06 o 
   8  10   0       70.11       57.74     30.87 o 
   1  11   0        3.40        3.17     29.37 o 
   2  11   0       47.01       78.96     39.41 o 
   3  11   0       70.71       75.89     42.54 o 
   4  11   0      131.46      176.13     44.43 o 
   5  11   0       77.06      100.72     40.62 o 
 -17   1   1       16.26       33.09     32.42 o 
 -16   1   1       26.85       31.13     33.28 o 
 -15   1   1      141.10      106.09     39.95 o 
 -14   1   1       12.43       21.81     28.57 o 
 -13   1   1       30.65       15.60     18.73 o 
 -12   1   1       48.63       63.12     19.40 o 
 -11   1   1       38.96       50.84     13.71 o 
 -10   1   1      825.13      856.55     61.71 o 
  -9   1   1        3.35       17.20      8.52 o 
  -8   1   1     1313.01     1277.81     75.54 o 
  -7   1   1      638.88      616.19     38.51 o 
  -6   1   1      139.67      183.52     11.31 o 
  -5   1   1       83.29      103.19      9.37 o 
  -4   1   1     1398.27     1397.39     91.45 o 
  -3   1   1     1996.14     2053.26     67.19 o 
  -2   1   1       41.09       41.66      5.40 o 
  -1   1   1      500.09      461.11     26.60 o 
   0   1   1      702.22      603.39     18.54 o 
   1   1   1       30.30       28.01      4.82 o 
   2   1   1     4457.46     4690.79    239.72 o 
   3   1   1     1371.56     1587.78    128.99 o 
   4   1   1      432.78      496.75     43.38 o 
   5   1   1      709.84      754.09     59.93 o 
   6   1   1     6611.34     7207.10    487.77 o 
   7   1   1     1688.97     1762.97    105.30 o 
   8   1   1       12.60        8.19      7.17 o 
   9   1   1      186.52      172.89     14.63 o 
  10   1   1       75.07       87.84     13.82 o 
  11   1   1      212.05      253.43     39.98 o 
  12   1   1        1.56        0.00     16.96 o 
  13   1   1        0.56       12.75     22.40 o 
  14   1   1      230.10      277.63     49.49 o 
  15   1   1       11.71       27.97     30.46 o 
  16   1   1        3.22        3.36     30.92 o 
 -17   2   1        0.81       10.47     40.14 o 
 -16   2   1        9.49       19.90     31.45 o 
 -15   2   1       26.09       44.02     33.29 o 
 -14   2   1      501.51      373.59     43.11 o 
 -13   2   1      140.60      172.67     26.82 o 
 -12   2   1        1.14        1.37     15.05 o 
 -11   2   1       56.90       36.59     15.18 o 
 -10   2   1      104.63      117.90     15.78 o 
  -9   2   1        4.57        5.06      8.55 o 
  -8   2   1     2025.19     1851.42    122.47 o 
  -7   2   1     1021.96      992.84     51.92 o 
  -6   2   1      434.26      420.56     39.92 o 
  -5   2   1      154.07      171.02     12.50 o 
  -4   2   1     1048.18      948.92     45.82 o 
  -3   2   1      607.63      504.50     23.34 o 
  -2   2   1     6468.79     6086.94    294.88 o 
  -1   2   1     5813.30     5020.87    245.30 o 
   0   2   1      196.61      190.55      9.53 o 
   1   2   1      294.15      192.82      8.26 o 
   2   2   1      671.35      577.41     18.30 o 
   3   2   1       82.07       85.84      7.82 o 
   4   2   1     1471.06     1393.76     70.36 o 
   5   2   1      431.64      482.98     29.38 o 
   6   2   1      554.63      530.37     37.08 o 
   7   2   1      895.71      808.93     54.63 o 
   8   2   1     2176.19     2224.59    119.47 o 
   9   2   1       29.58       30.76     10.76 o 
  10   2   1       51.95       58.21     15.92 o 
  11   2   1       11.08       17.62     14.66 o 
  12   2   1       33.76       45.98     18.82 o 
  13   2   1       14.34        0.00     20.43 o 
  14   2   1        9.71        2.89     24.93 o 
  15   2   1       78.14      100.56     40.18 o 
  16   2   1       19.83       18.02     27.25 o 
 -16   3   1       16.74       49.52     41.01 o 
 -15   3   1      229.74      194.82     46.56 o 
 -14   3   1      234.78      204.50     36.87 o 
 -13   3   1       48.64       23.75     19.41 o 
 -12   3   1      420.87      417.59     33.74 o 
 -11   3   1      467.37      452.15     32.24 o 
 -10   3   1       73.17       66.71     14.77 o 
  -9   3   1      186.87      189.19     17.86 o 
  -8   3   1      324.45      279.91     19.02 o 
  -7   3   1     3643.09     3553.77    236.02 o 
  -6   3   1     3209.82     2953.61    142.17 o 
  -5   3   1     2209.36     2176.72     91.50 o 
  -4   3   1      635.71      557.78     30.13 o 
  -3   3   1       62.89       67.98      8.74 o 
  -2   3   1     1151.65      941.88     33.29 o 
  -1   3   1     6340.75     5847.06    219.77 o 
   0   3   1     6958.99     6108.30    154.00 o 
   1   3   1      994.88      920.52     20.06 o 
   2   3   1      845.88      814.61     23.79 o 
   3   3   1     1231.13     1173.25     38.80 o 
   4   3   1      139.13      124.11     11.30 o 
   5   3   1      398.75      402.36     24.53 o 
   6   3   1     5908.87     5923.14    297.44 o 
   7   3   1      310.71      372.19     25.77 o 
   8   3   1      164.58      161.90     16.15 o 
   9   3   1      974.65      865.81     56.57 o 
  10   3   1      512.66      457.36     30.95 o 
  11   3   1     1005.33     1024.68     81.21 o 
  12   3   1      292.78      251.80     29.39 o 
  13   3   1      277.18      244.67     33.13 o 
  14   3   1      223.23      220.43     37.03 o 
  15   3   1       33.49       26.73     34.36 o 
  16   3   1        0.04       23.99     37.08 o 
 -16   4   1        5.03       18.52     34.91 o 
 -15   4   1        5.05       16.00     27.16 o 
 -14   4   1      139.37      209.32     38.69 o 
 -13   4   1       84.57       89.14     28.62 o 
 -12   4   1      237.88      224.79     34.38 o 
 -11   4   1       44.79       81.05     24.01 o 
 -10   4   1      621.83      538.59     40.75 o 
  -9   4   1      516.31      465.19     28.20 o 
  -8   4   1     1151.00     1092.05     64.82 o 
  -7   4   1      331.85      315.02     19.56 o 
  -6   4   1      223.77      262.03     17.25 o 
  -5   4   1     3513.75     3424.07    117.32 o 
  -4   4   1       96.63      104.85      8.48 o 
  -3   4   1     4838.29     4422.55    129.63 o 
  -2   4   1     3442.80     3356.46    118.65 o 
  -1   4   1     7683.28     6608.78    293.91 o 
   0   4   1        3.07        4.43      6.74 o 
   1   4   1     9439.86     8738.33    299.14 o 
   2   4   1      194.06      207.07     11.46 o 
   3   4   1       32.33       55.09      7.42 o 
   4   4   1      132.89      150.18     12.86 o 
   5   4   1     3368.55     3243.14    154.50 o 
   6   4   1      514.77      488.65     22.48 o 
   7   4   1     2442.90     2465.21    102.12 o 
   8   4   1     1316.14     1202.04     82.39 o 
   9   4   1       37.44       57.53     16.38 o 
  10   4   1      116.89       84.83     22.05 o 
  11   4   1       21.35       24.01     15.45 o 
  12   4   1        0.14        4.43     21.04 o 
  13   4   1       35.50       58.32     28.46 o 
  14   4   1       81.49       92.92     39.90 o 
  15   4   1       24.76       22.76     32.83 o 
 -15   5   1       12.38       34.68     34.16 o 
 -14   5   1       44.33       58.33     30.07 o 
 -13   5   1      227.41      224.61     40.53 o 
 -12   5   1      265.23      243.47     37.73 o 
 -11   5   1       91.91       82.34     26.52 o 
 -10   5   1       23.05       30.36     23.60 o 
  -9   5   1      247.31      228.40     31.27 o 
  -8   5   1     1679.98     1537.93    107.42 o 
  -7   5   1     1520.08     1401.98     74.11 o 
  -6   5   1     8811.87     8470.83    334.24 o 
  -5   5   1     1317.85     1232.76     47.80 o 
  -4   5   1     4029.82     3858.89    133.02 o 
  -3   5   1      420.23      438.35     26.82 o 
  -2   5   1      295.75      254.24     18.38 o 
  -1   5   1      335.27      264.09     18.72 o 
   0   5   1     3087.14     2534.62     74.37 o 
   1   5   1     7755.59     7460.14    279.80 o 
   2   5   1     2591.63     2452.95     42.50 o 
   3   5   1     2474.33     2203.60     58.09 o 
   4   5   1     2564.51     2623.38     77.67 o 
   5   5   1     2474.80     2279.66     91.16 o 
   6   5   1      700.77      711.35     40.74 o 
   7   5   1       18.26       27.76     11.29 o 
   8   5   1       14.09       37.44     17.85 o 
   9   5   1      120.33      117.89     26.12 o 
  10   5   1      207.95      193.05     31.09 o 
  11   5   1       86.03       88.19     31.51 o 
  12   5   1      244.58      261.97     40.05 o 
  13   5   1      451.13      442.90     49.80 o 
  14   5   1       28.19       15.19     30.28 o 
  15   5   1       78.89       97.45     46.24 o 
 -14   6   1       67.71       76.35     36.70 o 
 -13   6   1      131.32      128.08     35.21 o 
 -12   6   1      443.76      504.47     50.56 o 
 -11   6   1      419.49      372.04     43.31 o 
 -10   6   1      324.55      285.76     37.63 o 
  -9   6   1      371.80      361.81     39.39 o 
  -8   6   1      395.45      396.99     32.50 o 
  -7   6   1       23.46       19.16     13.77 o 
  -6   6   1       33.26       31.90     14.09 o 
  -5   6   1       54.71       71.89     15.97 o 
  -4   6   1      150.93      140.23     22.24 o 
  -3   6   1     1300.84     1164.19     37.07 o 
  -2   6   1     2420.50     2383.33     96.69 o 
  -1   6   1     4399.55     3886.40    158.74 o 
   0   6   1       96.05       80.40     14.37 o 
   1   6   1     2322.23     2200.01     66.00 o 
   2   6   1      198.65      211.84     16.40 o 
   3   6   1      278.88      254.86     19.49 o 
   4   6   1      233.90      225.68     22.10 o 
   5   6   1     2240.13     2053.48     85.86 o 
   6   6   1       41.47       24.79     14.68 o 
   7   6   1     2165.39     2134.39     79.69 o 
   8   6   1      491.45      430.91     40.08 o 
   9   6   1      396.47      366.97     65.31 o 
  10   6   1      111.04      109.86     28.99 o 
  11   6   1        4.94        9.92     22.04 o 
  12   6   1        0.29        0.00     22.77 o 
  13   6   1      110.09      126.51     35.70 o 
  14   6   1       20.48       35.97     34.93 o 
 -13   7   1      377.70      385.42     52.53 o 
 -12   7   1      374.79      337.75     47.82 o 
 -11   7   1       10.70       26.73     24.28 o 
 -10   7   1        2.25        3.70     22.13 o 
  -9   7   1      505.99      438.79     44.81 o 
  -8   7   1      484.06      548.22     45.91 o 
  -7   7   1      141.43      144.79     24.24 o 
  -6   7   1     1384.51     1248.36     48.74 o 
  -5   7   1      747.24      707.09     44.06 o 
  -4   7   1      299.07      250.09     30.49 o 
  -3   7   1      522.41      539.68     37.83 o 
  -2   7   1       97.70      101.87     17.56 o 
  -1   7   1      166.99      149.16     19.91 o 
   0   7   1      361.14      312.24     25.39 o 
   1   7   1      298.23      311.79     25.20 o 
   2   7   1     1774.04     1645.13     99.33 o 
   3   7   1      112.51      128.01     23.66 o 
   4   7   1     1706.46     1689.70     52.57 o 
   5   7   1      528.22      524.46     36.02 o 
   6   7   1      228.74      206.50     30.72 o 
   7   7   1        0.12        9.79     17.53 o 
   8   7   1        0.15       20.25     19.40 o 
   9   7   1      104.87      120.94     29.65 o 
  10   7   1      262.14      266.51     40.24 o 
  11   7   1      744.73      751.46     81.90 o 
  12   7   1      363.39      366.65     48.54 o 
  13   7   1      538.34      642.84     63.94 o 
 -12   8   1      528.04      572.21     73.94 o 
 -11   8   1      530.35      641.99     57.61 o 
 -10   8   1      531.29      528.32     52.10 o 
  -9   8   1       17.31        1.27     22.14 o 
  -8   8   1       70.91       67.47     26.97 o 
  -7   8   1      862.61      790.23    101.54 o 
  -6   8   1     1146.09     1144.28     79.22 o 
  -5   8   1       36.51       52.15     21.24 o 
  -4   8   1      255.44      231.65     32.17 o 
  -3   8   1      394.61      379.02     37.59 o 
  -2   8   1       21.77       23.41     17.68 o 
  -1   8   1      377.03      411.63     31.06 o 
   0   8   1      842.74      802.89     38.06 o 
   1   8   1     2420.48     2211.70     93.04 o 
   2   8   1     3428.89     3234.06    212.32 o 
   3   8   1      635.55      659.87     53.41 o 
   4   8   1        0.68        0.00     16.57 o 
   5   8   1       62.34       69.68     22.03 o 
   6   8   1      408.48      420.50     42.26 o 
   7   8   1     1109.57     1168.26     62.54 o 
   8   8   1      722.02      690.29     62.91 o 
   9   8   1      219.89      210.46     37.04 o 
  10   8   1      368.20      434.90     49.28 o 
  11   8   1        0.85        5.03     25.30 o 
  12   8   1       21.54       35.73     28.19 o 
 -10   9   1      136.46      122.37     39.81 o 
  -9   9   1      344.58      305.66     53.15 o 
  -8   9   1      248.89      253.67     48.36 o 
  -7   9   1      250.20      238.75     47.53 o 
  -6   9   1      516.90      632.22     90.20 o 
  -5   9   1      303.33      282.17     38.94 o 
  -4   9   1      288.32      356.18     41.15 o 
  -3   9   1       10.32       14.15     20.47 o 
  -2   9   1       61.80       62.22     23.82 o 
  -1   9   1        4.49       22.32     18.92 o 
   0   9   1      133.15      170.83     38.14 o 
   1   9   1       51.86       95.68     25.41 o 
   2   9   1     1167.46     1227.56     90.83 o 
   3   9   1     1075.73     1246.39     78.09 o 
   4   9   1      631.30      682.53     51.53 o 
   5   9   1      760.94      754.80    141.46 o 
   6   9   1      158.65      175.05     42.97 o 
   7   9   1       22.82       31.37     27.84 o 
   8   9   1       12.48       25.36     25.03 o 
   9   9   1       18.34       20.53     23.21 o 
  10   9   1      135.62      174.18     35.20 o 
  -8  10   1       14.57       63.53     30.10 o 
  -7  10   1       51.53       66.13     33.70 o 
  -6  10   1        5.70        0.00     32.28 o 
  -5  10   1        0.92        8.02     28.32 o 
  -4  10   1       23.99        2.29     23.54 o 
  -3  10   1       68.96      151.90     32.73 o 
  -2  10   1      502.69      522.96     62.16 o 
  -1  10   1      304.88      375.38     54.73 o 
   0  10   1      186.03      189.26     44.96 o 
   1  10   1      181.47      213.73     46.03 o 
   2  10   1       87.31       88.11     28.02 o 
   3  10   1       39.68       36.15     25.37 o 
   4  10   1       86.77      103.65     36.39 o 
   5  10   1      172.96      162.50     43.51 o 
   6  10   1        6.14       33.41     30.48 o 
   7  10   1      114.42      157.77     41.64 o 
   8  10   1       89.00      107.71     47.88 o 
  -5  11   1       41.70       63.80     32.92 o 
  -4  11   1      117.23      172.74     54.28 o 
  -3  11   1       21.35       43.80     38.56 o 
  -2  11   1        1.12        4.68     33.30 o 
  -1  11   1        5.50       14.79     34.71 o 
   0  11   1       11.19       11.75     32.83 o 
   1  11   1      121.91      209.61     50.55 o 
   2  11   1       51.81       63.16     36.98 o 
   3  11   1       54.49       66.75     61.29 o 
   4  11   1       58.27      113.24     40.11 o 
 -17   0   2        1.49        6.98     40.79 o 
 -16   0   2       41.89       94.45     57.59 o 
 -15   0   2        0.91        0.00     40.79 o 
 -14   0   2       27.68       55.62     42.54 o 
 -13   0   2       30.69       50.91     29.39 o 
 -12   0   2      515.62      782.63    153.26 o 
 -11   0   2     1983.22     2057.94    317.71 o 
 -10   0   2      868.69      880.29    112.58 o 
  -9   0   2    16360.83    16963.88   2407.43 o 
  -8   0   2     4455.60     4022.00    578.84 o 
  -7   0   2     1083.44     1188.38    159.95 o 
  -6   0   2    11741.89    11630.34   1469.43 o 
  -5   0   2    40352.36    42943.30   3494.93 o 
  -4   0   2   135164.06   131218.09   4989.06 o 
  -3   0   2    14405.84    16625.18   1749.66 o 
  -2   0   2     2354.41     2329.16    297.47 o 
   0   0   2     1922.21     2139.63     42.54 o 
   1   0   2      390.30      336.57     20.94 o 
   2   0   2    27184.73    30157.04    231.44 o 
   3   0   2     7261.97     8210.04    263.61 o 
   4   0   2     1239.73     1235.55     33.77 o 
   5   0   2      160.85      176.89     14.75 o 
   6   0   2    30040.57    30610.10   2980.19 o 
   7   0   2     3200.44     3223.47    355.00 o 
   8   0   2     1220.42     1055.09    120.31 o 
   9   0   2     1967.86     2155.69    330.57 o 
  10   0   2       83.07      104.68     20.74 o 
  11   0   2       38.38       11.96     21.24 o 
  12   0   2      277.48      224.46     59.11 o 
  13   0   2       92.20       59.77     45.37 o 
  14   0   2     1015.87      918.98    104.92 o 
  15   0   2      672.71      594.40     94.89 o 
  16   0   2       85.67       80.27     49.73 o 
 -17   1   2      100.64      165.90     45.49 o 
 -16   1   2       57.57       57.83     36.04 o 
 -15   1   2       94.75      122.55     41.37 o 
 -14   1   2      458.73      402.01     77.22 o 
 -13   1   2       95.13       73.25     20.66 o 
 -12   1   2       38.92       54.77     15.83 o 
 -11   1   2       98.55       75.23     14.87 o 
 -10   1   2       42.79       55.39     11.37 o 
  -9   1   2      217.82      230.33     18.71 o 
  -8   1   2     7254.80     7549.58    543.65 o 
  -7   1   2    19554.77    19442.38   1412.04 o 
  -6   1   2     4153.04     4649.77    323.82 o 
  -5   1   2     2510.26     2395.25    162.90 o 
  -4   1   2     1226.86     1235.91     69.84 o 
  -3   1   2     1517.38     1290.37     80.07 o 
  -2   1   2    11481.31    13204.44    896.76 o 
  -1   1   2    17539.01    19492.76    634.07 o 
   0   1   2     4604.10     4988.19    149.51 o 
   1   1   2    20028.41    21965.52    491.59 o 
   2   1   2     3181.61     3351.94    112.84 o 
   3   1   2      495.66      412.03     36.09 o 
   4   1   2       34.22       30.28      6.62 o 
   5   1   2      341.11      456.76     38.19 o 
   6   1   2       21.71       40.96      8.33 o 
   7   1   2       38.23       62.58      9.82 o 
   8   1   2      756.83      737.76     48.41 o 
   9   1   2     1673.65     1606.26    143.05 o 
  10   1   2        5.32        7.24     11.48 o 
  11   1   2      231.09      271.17     31.96 o 
  12   1   2      507.52      501.43     42.16 o 
  13   1   2       84.44       73.80     32.34 o 
  14   1   2      878.67      927.33     74.27 o 
  15   1   2       21.70       89.14     38.44 o 
  16   1   2       13.17       24.93     29.53 o 
 -17   2   2       26.57       50.82     41.01 o 
 -16   2   2        2.63       15.49     45.37 o 
 -15   2   2       28.15        5.76     26.31 o 
 -14   2   2      115.25      152.00     32.11 o 
 -13   2   2     1200.96     1162.27    116.36 o 
 -12   2   2      633.62      558.20     35.20 o 
 -11   2   2      790.86      720.72     61.12 o 
 -10   2   2      415.42      421.50     34.41 o 
  -9   2   2      344.15      340.05     18.63 o 
  -8   2   2      144.51      122.38     12.15 o 
  -7   2   2       59.22       65.18     11.50 o 
  -6   2   2      708.27      675.37     54.45 o 
  -5   2   2      878.52      825.72     46.78 o 
  -4   2   2      203.90      251.69     16.68 o 
  -3   2   2     1230.92     1253.30     75.88 o 
  -2   2   2      146.92      183.21     13.49 o 
  -1   2   2     2092.87     2302.29     53.15 o 
   0   2   2    61462.07    61048.75   1409.96 o 
   1   2   2       61.27       59.24      5.84 o 
   2   2   2     3406.77     3136.10     89.02 o 
   3   2   2       14.51       12.23      5.74 o 
   4   2   2     3949.58     3949.03    168.24 o 
   5   2   2     1167.08     1045.48     59.77 o 
   6   2   2     9564.35    10323.79    627.28 o 
   7   2   2     3345.09     3535.92    223.77 o 
   8   2   2      251.51      221.08     20.86 o 
   9   2   2      945.28      886.52     36.02 o 
  10   2   2       33.19       64.30     17.08 o 
  11   2   2      148.33      109.38     21.45 o 
  12   2   2        0.50       19.82     19.19 o 
  13   2   2      225.74      163.17     40.90 o 
  14   2   2     1091.73     1076.03     64.36 o 
  15   2   2      647.72      653.20     69.89 o 
  16   2   2      188.19      191.53     45.56 o 
 -16   3   2       78.09       81.25     39.47 o 
 -15   3   2       38.00       82.58     33.84 o 
 -14   3   2      184.33      197.16     36.46 o 
 -13   3   2       27.46       22.23     21.67 o 
 -12   3   2      852.28      787.91     50.07 o 
 -11   3   2       10.80        7.68     13.21 o 
 -10   3   2      255.65      279.23     21.56 o 
  -9   3   2      325.88      281.35     24.33 o 
  -8   3   2     2103.78     2210.52    131.86 o 
  -7   3   2     1269.40     1035.54     59.90 o 
  -6   3   2     3434.27     3179.99    164.59 o 
  -5   3   2      170.27      189.90     16.54 o 
  -4   3   2       72.89       49.07      7.45 o 
  -3   3   2      604.03      529.41     24.49 o 
  -2   3   2      599.97      497.24     22.84 o 
  -1   3   2    26778.81    27017.28    862.83 o 
   0   3   2     1478.18     1308.02     25.76 o 
   1   3   2     3014.21     2779.90     39.86 o 
   2   3   2     1307.35     1246.51     37.97 o 
   3   3   2      765.00      617.60     21.04 o 
   4   3   2       98.04       87.77     10.02 o 
   5   3   2      713.92      740.21     28.74 o 
   6   3   2        6.89       18.55      8.36 o 
   7   3   2      250.98      276.27     18.39 o 
   8   3   2      193.06      193.09     20.90 o 
   9   3   2     1867.36     1789.84    121.81 o 
  10   3   2      369.08      364.82     29.75 o 
  11   3   2      534.78      544.33     52.63 o 
  12   3   2      252.99      267.51     36.35 o 
  13   3   2        3.42        9.69     22.86 o 
  14   3   2       36.45       61.14     28.54 o 
  15   3   2        0.08        9.69     32.03 o 
  16   3   2       76.70       83.11     51.26 o 
 -16   4   2       66.90       65.01     37.37 o 
 -15   4   2        4.76       20.83     26.15 o 
 -14   4   2       16.22        9.36     24.39 o 
 -13   4   2      240.68      202.38     34.83 o 
 -12   4   2       19.50       26.02     21.70 o 
 -11   4   2      159.69      141.64     29.43 o 
 -10   4   2      143.65      124.59     20.82 o 
  -9   4   2        8.93        8.41     10.24 o 
  -8   4   2       28.99       21.55      9.45 o 
  -7   4   2       47.81       67.18     11.47 o 
  -6   4   2      392.09      343.59     18.81 o 
  -5   4   2     1664.98     1841.73     76.73 o 
  -4   4   2     1947.32     2066.14     69.11 o 
  -3   4   2     2436.36     2275.60    157.87 o 
  -2   4   2      317.98      261.06     21.07 o 
  -1   4   2       27.05       52.03     12.16 o 
   0   4   2    15203.92    15091.03    176.03 o 
   1   4   2        5.58        6.41      6.57 o 
   2   4   2     1262.03     1236.94     33.68 o 
   3   4   2      285.55      334.88     13.84 o 
   4   4   2      801.65      903.04     43.45 o 
   5   4   2     1347.47     1337.87     49.86 o 
   6   4   2     3836.81     3607.15    172.65 o 
   7   4   2     3362.06     3200.00    199.77 o 
   8   4   2     2260.59     2092.47    199.04 o 
   9   4   2      859.41      733.00     37.02 o 
  10   4   2        0.43        0.24     13.76 o 
  11   4   2      103.52       81.72     21.82 o 
  12   4   2      241.12      260.50     37.15 o 
  13   4   2       35.89       68.51     32.91 o 
  14   4   2      207.73      182.17     48.19 o 
  15   4   2       27.14       41.62     38.57 o 
 -15   5   2       12.24        6.13     30.18 o 
 -14   5   2        2.75       32.73     29.33 o 
 -13   5   2       47.05       60.19     28.27 o 
 -12   5   2      225.79      210.34     37.62 o 
 -11   5   2        8.11       11.11     18.95 o 
 -10   5   2      101.60      105.90     25.64 o 
  -9   5   2       77.25       59.81     17.33 o 
  -8   5   2      206.00      199.04     22.62 o 
  -7   5   2      489.82      501.28     33.31 o 
  -6   5   2      745.02      767.21     46.23 o 
  -5   5   2     1407.11     1252.48     47.45 o 
  -4   5   2       38.97       45.06      8.81 o 
  -3   5   2     2784.41     2806.16    111.97 o 
  -2   5   2       62.20       85.69     12.87 o 
  -1   5   2    11618.98    10886.72    675.55 o 
   0   5   2        6.81       12.61      8.77 o 
   1   5   2      241.37      265.18     16.40 o 
   2   5   2       32.40       52.89      8.92 o 
   3   5   2      456.00      461.98     17.67 o 
   4   5   2      422.61      414.60     20.89 o 
   5   5   2        2.82       11.63      8.89 o 
   6   5   2        1.18        4.63      8.75 o 
   7   5   2      165.50      179.86     21.24 o 
   8   5   2        5.25        8.27     12.38 o 
   9   5   2       74.27       67.44     22.25 o 
  10   5   2      649.81      588.41     46.54 o 
  11   5   2       54.25       62.28     33.48 o 
  12   5   2        1.94        3.80     23.52 o 
  13   5   2       10.91       15.17     26.12 o 
  14   5   2        2.70        0.00     33.60 o 
 -15   6   2        0.20        1.74     34.36 o 
 -14   6   2       19.81       10.24     30.75 o 
 -13   6   2       17.85       35.86     27.77 o 
 -12   6   2       89.45      111.84     32.63 o 
 -11   6   2      176.18      156.17     32.89 o 
 -10   6   2       22.97       24.51     20.18 o 
  -9   6   2      356.97      356.35     39.02 o 
  -8   6   2       11.40        5.83     13.87 o 
  -7   6   2        1.61        1.15     12.66 o 
  -6   6   2      311.79      269.17     25.77 o 
  -5   6   2      133.99      145.50     23.84 o 
  -4   6   2      113.85      142.86     22.63 o 
  -3   6   2       38.42       55.58     12.99 o 
  -2   6   2      363.84      388.10     24.37 o 
  -1   6   2        7.59       12.83      9.99 o 
   0   6   2      375.11      330.78     22.79 o 
   1   6   2      413.42      373.82     23.97 o 
   2   6   2      175.21      145.15     13.34 o 
   3   6   2        4.82        8.23      8.76 o 
   4   6   2       99.13       98.38     14.32 o 
   5   6   2      111.92      102.51     18.14 o 
   6   6   2      976.11      865.45     49.53 o 
   7   6   2      136.27      139.04     27.07 o 
   8   6   2      118.30      134.69     28.43 o 
   9   6   2        0.03        0.00     17.90 o 
  10   6   2      107.06       84.67     27.20 o 
  11   6   2       65.74       69.02     29.33 o 
  12   6   2       24.00       10.95     32.48 o 
  13   6   2        0.26        0.00     28.20 o 
  14   6   2       88.04       96.78     43.33 o 
 -13   7   2        9.26        0.00     27.87 o 
 -12   7   2        0.49       15.86     27.41 o 
 -11   7   2        2.47        0.72     26.93 o 
 -10   7   2      582.62      633.14     70.52 o 
  -9   7   2       89.60       90.64     26.74 o 
  -8   7   2       16.62       28.69     18.46 o 
  -7   7   2      807.83      837.26     42.91 o 
  -6   7   2       12.07        9.69     16.26 o 
  -5   7   2      688.20      620.48     56.78 o 
  -4   7   2       41.77       33.17     17.04 o 
  -3   7   2      741.39      773.86     43.09 o 
  -2   7   2      347.81      336.54     25.86 o 
  -1   7   2      482.25      442.53     28.51 o 
   0   7   2       84.55      127.15     18.58 o 
   1   7   2      297.91      358.03     26.57 o 
   2   7   2        0.03        3.92     13.34 o 
   3   7   2      223.40      228.19     23.68 o 
   4   7   2      184.95      168.91     22.93 o 
   5   7   2      119.45      104.95     20.67 o 
   6   7   2      114.81      134.74     26.61 o 
   7   7   2       10.58       21.99     19.59 o 
   8   7   2       40.21       25.42     21.88 o 
   9   7   2        9.07       12.39     21.86 o 
  10   7   2      138.86      108.98     32.06 o 
  11   7   2       14.29       14.07     23.91 o 
  12   7   2       68.12      103.32     33.59 o 
  13   7   2        4.48        0.00     30.60 o 
 -12   8   2        3.62        3.73     27.55 o 
 -11   8   2      110.51       90.60     29.77 o 
 -10   8   2       39.64       65.79     25.99 o 
  -9   8   2       23.31       26.25     23.42 o 
  -8   8   2        0.65       20.84     27.15 o 
  -7   8   2        0.73       18.32     20.35 o 
  -6   8   2       12.11       22.78     20.01 o 
  -5   8   2       27.90       46.02     21.17 o 
  -4   8   2        0.41        0.00     15.97 o 
  -3   8   2        3.99        0.00     14.97 o 
  -2   8   2      799.80      776.73     45.82 o 
  -1   8   2      420.73      378.55     30.07 o 
   0   8   2        8.54        1.08     12.80 o 
   1   8   2      161.44      179.47     29.28 o 
   2   8   2       37.57       53.63     20.71 o 
   3   8   2      741.89      738.51     58.59 o 
   4   8   2      126.30      143.37     29.19 o 
   5   8   2      114.37      116.98     28.66 o 
   6   8   2       29.25       32.48     22.62 o 
   7   8   2        6.59        8.63     21.50 o 
   8   8   2        2.10        0.00     19.62 o 
   9   8   2        0.15       14.11     22.53 o 
  10   8   2       17.82       37.50     25.77 o 
  11   8   2        0.61       13.59     27.66 o 
 -11   9   2       22.90       46.63     23.98 o 
 -10   9   2       82.59       74.01     31.18 o 
  -9   9   2      167.47      163.81     43.14 o 
  -8   9   2      269.39      325.19     54.47 o 
  -7   9   2      164.64      163.59     41.85 o 
  -6   9   2       97.78      117.23     31.10 o 
  -5   9   2      215.25      220.97     35.36 o 
  -4   9   2        6.63        3.28     18.78 o 
  -3   9   2       12.23        7.89     18.26 o 
  -2   9   2      122.58       95.06     26.08 o 
  -1   9   2      530.56      666.52     60.48 o 
   0   9   2      597.77      565.85     58.61 o 
   1   9   2      495.78      570.62     64.78 o 
   2   9   2      638.90      603.52     48.08 o 
   3   9   2      135.59      131.93     29.94 o 
   4   9   2       14.00       24.54     25.58 o 
   5   9   2        9.74        0.00     24.36 o 
   6   9   2       76.51       68.99     32.18 o 
   7   9   2       56.67       60.68     30.37 o 
   8   9   2       13.08       49.93     27.48 o 
   9   9   2        2.01       23.91     21.97 o 
  10   9   2        2.35       31.82     24.79 o 
  -8  10   2       26.90       93.14     61.95 o 
  -7  10   2        9.27        3.07     23.62 o 
  -6  10   2       15.02       27.97     29.14 o 
  -5  10   2       41.21       62.35     27.98 o 
  -4  10   2       98.02      140.17     34.77 o 
  -3  10   2      225.48      268.78     40.49 o 
  -2  10   2      130.42      160.78     43.18 o 
  -1  10   2       78.46       54.70     33.98 o 
   0  10   2       89.11      142.87     40.35 o 
   1  10   2       49.18       40.88     32.01 o 
   2  10   2       49.78       62.65     25.37 o 
   3  10   2       29.97       29.70     27.30 o 
   4  10   2      112.81      126.77     39.08 o 
   5  10   2      129.16      121.82     37.70 o 
   6  10   2      253.85      278.99     50.74 o 
   7  10   2      120.67      190.76     82.89 o 
  -5  11   2       72.06      106.39     38.50 o 
  -4  11   2       13.93        9.07     34.39 o 
  -3  11   2       21.11       56.93     37.88 o 
  -2  11   2        2.83        0.00     29.96 o 
  -1  11   2      219.00      337.17     58.61 o 
   0  11   2       10.57       23.61     34.86 o 
   1  11   2       89.94       85.44     39.67 o 
   2  11   2      276.49      346.61     85.94 o 
   3  11   2       81.81       96.41     62.17 o 
   4  11   2       52.38       74.45     35.14 o 
 -17   1   3       23.77       43.14     32.90 o 
 -16   1   3       31.89       34.05     33.18 o 
 -15   1   3      118.98      114.95     38.64 o 
 -14   1   3       30.88       23.25     21.18 o 
 -13   1   3      824.76      883.27    130.38 o 
 -12   1   3       79.90      103.24     18.25 o 
 -11   1   3       48.15       68.92     13.83 o 
 -10   1   3       54.99       41.43     10.65 o 
  -9   1   3      113.84      130.53     13.39 o 
  -8   1   3      333.72      363.03     30.05 o 
  -7   1   3       29.22       39.11      8.31 o 
  -6   1   3      294.40      272.67     18.11 o 
  -5   1   3       19.52       41.00      7.65 o 
  -4   1   3      391.91      409.72     28.05 o 
  -3   1   3      529.08      425.69     34.61 o 
  -2   1   3     3424.56     3702.92    364.10 o 
  -1   1   3     4399.45     5266.95    144.10 o 
   0   1   3     2627.09     2498.62     40.06 o 
   1   1   3       20.90       39.28      7.02 o 
   2   1   3     2494.64     2614.62     80.38 o 
   3   1   3     6713.70     6640.74    119.53 o 
   4   1   3       12.33       31.89      8.81 o 
   5   1   3     8938.79    11455.44   1186.28 o 
   6   1   3      103.69      115.30     10.94 o 
   7   1   3       34.51       29.04      7.80 o 
   8   1   3       20.37       15.74      8.87 o 
   9   1   3      272.10      265.08     19.84 o 
  10   1   3      254.17      260.70     24.97 o 
  11   1   3       47.00       29.27     18.18 o 
  12   1   3      379.67      342.66     38.02 o 
  13   1   3        1.88        0.73     24.88 o 
  14   1   3        0.03       36.73     33.38 o 
  15   1   3       15.77       25.71     31.53 o 
  16   1   3       29.02       78.12     37.14 o 
 -17   2   3       11.72       22.03     40.35 o 
 -16   2   3       67.88      124.77     60.42 o 
 -15   2   3       51.86       43.64     24.79 o 
 -14   2   3      420.25      388.05     36.72 o 
 -13   2   3      191.40      166.20     26.57 o 
 -12   2   3       20.17       26.70     14.23 o 
 -11   2   3       75.75       67.91     14.70 o 
 -10   2   3       97.75      132.39     16.62 o 
  -9   2   3       90.68       68.75     12.42 o 
  -8   2   3        2.92        3.46      7.33 o 
  -7   2   3     2782.20     2595.89    193.64 o 
  -6   2   3     3846.17     3945.19    302.36 o 
  -5   2   3     4634.06     4406.40    236.94 o 
  -4   2   3     1118.84     1081.55     62.20 o 
  -3   2   3       19.43       16.48      7.16 o 
  -2   2   3      369.40      345.81     23.68 o 
  -1   2   3       58.54       49.64      8.45 o 
   0   2   3    13274.92    14043.49    291.67 o 
   1   2   3     1588.68     1767.88     38.17 o 
   2   2   3      771.93      780.55     19.19 o 
   3   2   3       52.65       31.48      7.02 o 
   4   2   3       26.94       40.30      8.11 o 
   5   2   3       22.81       32.04      8.33 o 
   6   2   3      399.18      391.50     24.75 o 
   7   2   3     3319.18     3114.64    170.23 o 
   8   2   3       12.91       13.05     10.19 o 
   9   2   3        0.15        0.00     10.77 o 
  10   2   3      266.88      286.83     31.55 o 
  11   2   3       23.42       19.12     18.95 o 
  12   2   3      771.05      639.51     59.50 o 
  13   2   3       83.30       63.73     27.14 o 
  14   2   3       35.74       22.29     33.45 o 
  15   2   3      108.14      177.05     53.33 o 
  16   2   3        1.54       14.70     35.77 o 
 -17   3   3      127.54      118.23     58.02 o 
 -16   3   3       30.72       46.64     37.26 o 
 -15   3   3       25.79        7.36     25.34 o 
 -14   3   3       21.55       41.64     26.90 o 
 -13   3   3      456.36      478.03     53.86 o 
 -12   3   3       49.24       51.69     18.73 o 
 -11   3   3        1.09        2.75     11.28 o 
 -10   3   3        1.38        4.94      9.17 o 
  -9   3   3      314.07      319.71     26.81 o 
  -8   3   3      519.15      402.43     31.80 o 
  -7   3   3      930.34      844.99     43.43 o 
  -6   3   3     3265.68     3304.57    211.45 o 
  -5   3   3      428.80      356.97     26.21 o 
  -4   3   3        9.50       16.13      8.08 o 
  -3   3   3     2885.73     2670.46    141.00 o 
  -2   3   3     2090.64     2031.92     44.89 o 
  -1   3   3      437.05      442.59     15.65 o 
   0   3   3     6050.10     6322.78    148.51 o 
   1   3   3     2896.29     2958.12     44.61 o 
   2   3   3      233.81      229.09     14.36 o 
   3   3   3      472.94      468.16     19.19 o 
   4   3   3       12.47        4.60      6.92 o 
   5   3   3       92.99       98.10     11.33 o 
   6   3   3      357.89      373.95     19.06 o 
   7   3   3     2363.23     2178.67    131.26 o 
   8   3   3     1348.28     1359.51    104.34 o 
   9   3   3      984.95      963.86     49.38 o 
  10   3   3      317.33      332.38     38.57 o 
  11   3   3      118.74      115.75     22.68 o 
  12   3   3      133.08      150.73     30.82 o 
  13   3   3       33.03       17.92     23.52 o 
  14   3   3       44.05       70.41     29.89 o 
  15   3   3        6.25        7.04     25.72 o 
 -16   4   3       23.22       44.76     30.58 o 
 -15   4   3      170.87      188.89     40.03 o 
 -14   4   3      686.95      691.84     61.27 o 
 -13   4   3      299.07      256.72     37.88 o 
 -12   4   3      534.96      543.52     46.66 o 
 -11   4   3      128.60      131.40     26.80 o 
 -10   4   3      109.60       75.62     18.14 o 
  -9   4   3        0.88        0.00     10.85 o 
  -8   4   3       99.23      117.89     14.85 o 
  -7   4   3     3487.96     3076.06    167.46 o 
  -6   4   3     8852.83     8391.33    341.65 o 
  -5   4   3     3985.71     3875.75    137.62 o 
  -4   4   3     3679.09     3277.42    133.00 o 
  -3   4   3     2450.47     2411.54     97.09 o 
  -2   4   3      962.20      786.83     31.84 o 
  -1   4   3     3132.52     3363.79     86.47 o 
   0   4   3     1622.70     1522.27     32.26 o 
   1   4   3    10880.01    11647.23    116.68 o 
   2   4   3     1073.24     1053.57     35.99 o 
   3   4   3       37.37       18.83      8.49 o 
   4   4   3      134.13      137.86     13.51 o 
   5   4   3       68.37       42.01     10.46 o 
   6   4   3      116.63      145.85     15.60 o 
   7   4   3     1926.92     1729.87     95.49 o 
   8   4   3      313.24      331.66     26.98 o 
   9   4   3       13.08       18.14     14.38 o 
  10   4   3      125.36      103.62     20.94 o 
  11   4   3        6.48        8.76     17.46 o 
  12   4   3      405.36      396.36     37.21 o 
  13   4   3      167.11      176.14     44.77 o 
  14   4   3      244.65      263.29     53.41 o 
  15   4   3       86.19      102.13     48.62 o 
 -15   5   3       14.93       34.54     32.92 o 
 -14   5   3       94.87      115.83     34.17 o 
 -13   5   3      155.24      159.70     35.18 o 
 -12   5   3        2.05        5.57     21.30 o 
 -11   5   3      204.72      209.07     33.61 o 
 -10   5   3      624.59      587.93     39.45 o 
  -9   5   3      261.30      250.46     26.89 o 
  -8   5   3     1248.01     1242.80    128.15 o 
  -7   5   3     1268.93     1131.36     78.58 o 
  -6   5   3     1301.99     1249.54     68.10 o 
  -5   5   3       73.15       61.15     15.65 o 
  -4   5   3      155.14      142.44     20.50 o 
  -3   5   3       73.49      108.94     17.58 o 
  -2   5   3    11910.24    11872.24    466.76 o 
  -1   5   3      637.39      630.99     32.17 o 
   0   5   3     9522.60     9144.84    136.17 o 
   1   5   3     6574.39     6200.46    166.88 o 
   2   5   3      303.14      220.86     14.01 o 
   3   5   3      158.34      177.54     13.08 o 
   4   5   3      644.22      598.56     35.55 o 
   5   5   3       15.80       19.63      9.71 o 
   6   5   3        6.48       12.85     11.53 o 
   7   5   3      363.52      355.47     33.16 o 
   8   5   3      481.91      477.47     34.29 o 
   9   5   3      269.11      250.08     36.48 o 
  10   5   3      444.48      478.35     46.68 o 
  11   5   3      365.20      378.67     43.40 o 
  12   5   3       45.11       52.29     27.27 o 
  13   5   3      221.35      275.25     53.18 o 
  14   5   3       13.02       34.38     38.89 o 
 -15   6   3      245.89      238.14     49.10 o 
 -14   6   3      324.49      356.26     50.32 o 
 -13   6   3      349.08      249.40     42.44 o 
 -12   6   3     1211.63     1235.87     68.35 o 
 -11   6   3       26.32       29.19     23.66 o 
 -10   6   3      365.99      343.99     40.10 o 
  -9   6   3       95.65       82.74     20.87 o 
  -8   6   3      288.59      265.19     27.69 o 
  -7   6   3     1819.26     1745.32     68.10 o 
  -6   6   3     3146.95     2988.54    172.22 o 
  -5   6   3     2297.53     2123.34    110.32 o 
  -4   6   3      705.58      634.26     29.26 o 
  -3   6   3     1029.13      999.30     46.03 o 
  -2   6   3      398.53      409.76     24.42 o 
  -1   6   3      143.52      127.83     16.65 o 
   0   6   3     1450.12     1383.58     41.11 o 
   1   6   3      171.51      205.55     17.03 o 
   2   6   3      925.17      887.05     35.18 o 
   3   6   3     1314.32     1236.80     62.36 o 
   4   6   3      912.00      977.46     71.41 o 
   5   6   3     1743.19     1607.03     77.12 o 
   6   6   3      209.14      202.95     28.00 o 
   7   6   3      100.79      116.75     26.08 o 
   8   6   3      465.94      376.55     39.08 o 
   9   6   3      302.95      299.90     37.98 o 
  10   6   3        8.95       18.07     21.38 o 
  11   6   3      254.20      308.89     43.02 o 
  12   6   3      379.01      424.03     49.40 o 
  13   6   3      318.19      333.02     49.41 o 
 -14   7   3       30.44        0.00     32.70 o 
 -13   7   3       66.49       60.92     33.55 o 
 -12   7   3       12.34       15.58     24.48 o 
 -11   7   3      156.88      170.77     36.72 o 
 -10   7   3      249.22      298.11     40.62 o 
  -9   7   3      113.24      100.08     27.48 o 
  -8   7   3       33.60       25.19     20.00 o 
  -7   7   3      241.19      250.41     33.60 o 
  -6   7   3       95.86       89.73     23.03 o 
  -5   7   3      945.33      861.40     47.92 o 
  -4   7   3       59.45       58.60     18.46 o 
  -3   7   3        8.33        9.37     14.21 o 
  -2   7   3      269.47      266.84     24.28 o 
  -1   7   3       43.68       53.24     14.90 o 
   0   7   3     3360.14     3277.06    161.67 o 
   1   7   3      469.72      484.39     33.91 o 
   2   7   3     2051.19     1889.56     94.06 o 
   3   7   3      607.04      613.03     33.79 o 
   4   7   3      173.34      176.39     23.19 o 
   5   7   3       11.87        6.63     16.63 o 
   6   7   3      444.22      425.27     39.86 o 
   7   7   3     1385.11     1397.97    169.05 o 
   8   7   3      295.65      312.46     39.19 o 
   9   7   3      416.43      392.65     44.81 o 
  10   7   3      439.54      545.92     52.15 o 
  11   7   3      141.09      174.92     38.25 o 
  12   7   3       28.07       39.58     28.73 o 
 -12   8   3       80.77       91.74     35.46 o 
 -11   8   3      215.60      255.90     42.59 o 
 -10   8   3       20.20       10.40     22.19 o 
  -9   8   3      252.69      267.37     49.41 o 
  -8   8   3      301.26      258.14     47.74 o 
  -7   8   3       19.92       20.96     20.30 o 
  -6   8   3       13.76        7.53     17.39 o 
  -5   8   3       77.38       85.45     24.89 o 
  -4   8   3      319.63      382.32     40.73 o 
  -3   8   3      663.94      612.28     52.44 o 
  -2   8   3     2029.71     2049.79     71.39 o 
  -1   8   3     1621.38     1663.44    103.30 o 
   0   8   3      628.16      761.03     48.12 o 
   1   8   3      232.15      252.63     32.03 o 
   2   8   3      192.80      193.93     30.65 o 
   3   8   3     3113.61     3040.40    212.06 o 
   4   8   3      728.56      690.56     92.60 o 
   5   8   3     1390.86     1181.18     76.27 o 
   6   8   3       42.03       57.64     24.01 o 
   7   8   3       72.18       71.66     26.74 o 
   8   8   3       11.03        5.67     22.01 o 
   9   8   3        0.47       16.54     21.89 o 
  10   8   3       12.45       29.35     21.75 o 
  11   8   3        9.62       19.23     26.29 o 
 -11   9   3      165.56      249.10     70.24 o 
 -10   9   3      128.69      189.34     42.86 o 
  -9   9   3      148.80      176.70     65.33 o 
  -8   9   3        4.60       52.06     30.62 o 
  -7   9   3        0.77        1.91     22.14 o 
  -6   9   3      360.98      409.79     44.56 o 
  -5   9   3      170.95      187.82     36.06 o 
  -4   9   3        4.91        0.00     19.15 o 
  -3   9   3       98.35      113.88     28.17 o 
  -2   9   3      250.64      320.69     38.51 o 
  -1   9   3      804.24     1001.22     69.71 o 
   0   9   3     1080.35     1024.79     87.30 o 
   1   9   3      644.90      697.24     51.34 o 
   2   9   3     1203.71     1188.94     61.02 o 
   3   9   3      269.82      238.86     36.70 o 
   4   9   3       80.11       72.98     30.77 o 
   5   9   3       17.88       44.07     30.68 o 
   6   9   3      261.40      288.84     50.28 o 
   7   9   3      188.23      186.77     42.56 o 
   8   9   3      173.48      168.32     39.71 o 
   9   9   3       10.25       35.55     25.83 o 
  -8  10   3       51.45       81.86     35.82 o 
  -7  10   3       38.63       76.97     35.57 o 
  -6  10   3      256.17      304.74     45.60 o 
  -5  10   3      110.97      153.58     35.04 o 
  -4  10   3      116.34      141.22     34.60 o 
  -3  10   3       48.18       69.38     27.25 o 
  -2  10   3       53.62      105.23     36.71 o 
  -1  10   3       28.31        7.02     27.66 o 
   0  10   3      384.10      381.83     55.67 o 
   1  10   3        0.26       14.34     27.08 o 
   2  10   3        0.37        0.00     20.31 o 
   3  10   3      357.12      306.35     52.03 o 
   4  10   3      297.19      286.85     50.70 o 
   5  10   3      193.83      262.87     50.88 o 
   6  10   3        2.72       19.36     21.90 o 
   7  10   3       15.76       38.59     26.33 o 
  -5  11   3        0.12        1.40     26.01 o 
  -4  11   3        2.11        0.78     34.89 o 
  -3  11   3        2.26        8.67     34.82 o 
  -2  11   3      134.35      233.49     54.06 o 
  -1  11   3        1.28        5.52     32.59 o 
   0  11   3       18.48       46.05     37.09 o 
   1  11   3       61.12       83.62     40.37 o 
   2  11   3       33.77       27.92     50.39 o 
   3  11   3        0.46       33.21     26.90 o 
 -17   0   4      232.31      159.02     62.82 o 
 -16   0   4       22.53       60.64     51.91 o 
 -15   0   4       91.50       97.94     53.88 o 
 -14   0   4     1838.57     1534.32    119.32 o 
 -13   0   4     2161.92     1930.86    429.17 o 
 -12   0   4      525.79      501.06     62.11 o 
 -11   0   4     1123.61     1009.41    148.46 o 
 -10   0   4     2645.16     2484.31    402.53 o 
  -9   0   4     9887.37     9750.87   1424.68 o 
  -8   0   4    18026.85    17561.06   2441.35 o 
  -7   0   4    27260.09    29323.71   3029.94 o 
  -6   0   4     3444.86     3478.28    329.04 o 
  -5   0   4     5958.21     5149.03    618.17 o 
  -4   0   4    55566.15    59879.90   6686.26 o 
  -3   0   4    21273.77    27741.91    241.69 o 
  -2   0   4    17634.66    28339.37    226.85 o 
  -1   0   4      160.64      685.14     32.07 o 
   0   0   4    22760.72    23531.54   3264.42 o 
   1   0   4    14312.40    13873.14    325.23 o 
   2   0   4    31183.38    34720.69   1453.72 o 
   3   0   4     1377.54     1732.29     64.02 o 
   4   0   4     1342.86     1146.88     35.56 o 
   5   0   4     3793.33     3674.39    118.88 o 
   6   0   4     3575.79     4177.82    128.26 o 
   7   0   4      540.40      467.54     38.83 o 
   8   0   4      200.26      230.29     38.29 o 
   9   0   4       87.83       78.25     21.72 o 
  10   0   4      284.97      249.99     35.34 o 
  11   0   4      529.69      479.88     72.86 o 
  12   0   4        7.03        0.00     33.59 o 
  13   0   4      502.71      516.53     87.47 o 
  14   0   4      408.02      397.21     83.33 o 
  15   0   4      133.23      254.56     72.86 o 
  16   0   4       42.45      152.47     59.55 o 
 -17   1   4       46.46       55.15     33.85 o 
 -16   1   4      358.23      336.12     54.65 o 
 -15   1   4       71.69       51.49     28.18 o 
 -14   1   4        2.47        0.57     18.31 o 
 -13   1   4      348.28      479.97     61.28 o 
 -12   1   4     8048.53     8073.15   1041.15 o 
 -11   1   4     2149.80     2238.66    236.98 o 
 -10   1   4     1945.36     2044.23    173.74 o 
  -9   1   4      755.62      751.02     57.29 o 
  -8   1   4     1926.10     2003.00    170.57 o 
  -7   1   4     1667.08     1731.85    135.66 o 
  -6   1   4     3638.15     4490.93    413.43 o 
  -5   1   4     3422.87     3681.62    331.14 o 
  -4   1   4      465.78      505.84     37.10 o 
  -3   1   4      488.35      534.61     59.44 o 
  -2   1   4      513.64      688.66     49.93 o 
  -1   1   4    47006.96    55289.68   1639.78 o 
   0   1   4     4305.25     4239.02    315.73 o 
   1   1   4    32885.78    36973.47   1098.63 o 
   2   1   4      727.77      727.94     40.11 o 
   3   1   4     3619.48     3930.66     58.36 o 
   4   1   4       48.51       22.12      8.58 o 
   5   1   4     7296.79     9637.82    925.07 o 
   6   1   4     2971.49     3175.67    168.10 o 
   7   1   4     3446.19     3147.21    136.33 o 
   8   1   4     2694.50     2427.53     98.03 o 
   9   1   4      544.98      481.13     33.69 o 
  10   1   4      340.15      304.92     32.31 o 
  11   1   4      121.25      167.52     29.43 o 
  12   1   4       39.29       70.17     26.64 o 
  13   1   4      392.87      452.95     58.03 o 
  14   1   4       83.72       79.77     38.24 o 
  15   1   4      326.76      377.62     60.43 o 
  16   1   4      244.15      252.87     50.10 o 
 -17   2   4       26.11       21.38     41.23 o 
 -16   2   4       36.81       15.49     43.84 o 
 -15   2   4       80.79      113.07     27.37 o 
 -14   2   4      393.19      371.52     37.01 o 
 -13   2   4      309.60      325.38     28.26 o 
 -12   2   4       29.97       19.70     13.82 o 
 -11   2   4     1979.11     1592.91    149.50 o 
 -10   2   4      436.54      408.40     24.32 o 
  -9   2   4      286.86      288.12     24.77 o 
  -8   2   4      642.88      638.03     48.27 o 
  -7   2   4     3054.39     2864.34    200.97 o 
  -6   2   4     1614.49     1352.48     80.04 o 
  -5   2   4     1750.12     1734.43     95.50 o 
  -4   2   4       32.85       20.36      8.99 o 
  -3   2   4     1287.62     1080.51     62.44 o 
  -2   2   4     3316.38     3507.14     83.48 o 
  -1   2   4       62.09       48.65      8.09 o 
   0   2   4     1070.37     1238.24     30.52 o 
   1   2   4     2700.95     2543.59    104.91 o 
   2   2   4      463.54      477.28     16.03 o 
   3   2   4      220.32      166.10     15.57 o 
   4   2   4        5.15        5.39      7.43 o 
   5   2   4      908.71      856.14     45.81 o 
   6   2   4     4268.65     4407.77    168.68 o 
   7   2   4       21.59       25.33     10.78 o 
   8   2   4       24.17       15.48     10.42 o 
   9   2   4      247.65      272.45     24.79 o 
  10   2   4     1164.91     1055.76     45.81 o 
  11   2   4      502.95      423.58     46.28 o 
  12   2   4      266.93      293.81     38.63 o 
  13   2   4      388.85      397.59     55.77 o 
  14   2   4      648.72      650.53     68.78 o 
  15   2   4      258.25      365.29     56.36 o 
 -17   3   4       61.16       66.31     53.22 o 
 -16   3   4        0.98        0.00     27.67 o 
 -15   3   4        6.86        7.20     26.01 o 
 -14   3   4        5.28       14.17     23.81 o 
 -13   3   4      354.54      374.45     87.85 o 
 -12   3   4     3475.93     3434.83    283.89 o 
 -11   3   4       85.73       90.48     16.49 o 
 -10   3   4      365.10      331.97     23.23 o 
  -9   3   4      193.47      245.19     19.60 o 
  -8   3   4      166.31      154.10     15.26 o 
  -7   3   4      749.96      735.46     44.62 o 
  -6   3   4     1387.66     1388.20     72.40 o 
  -5   3   4       26.66       46.64      7.97 o 
  -4   3   4      344.83      399.61     32.29 o 
  -3   3   4     3196.73     2810.07    124.18 o 
  -2   3   4      221.96      253.39     18.52 o 
  -1   3   4     8926.63     8722.80    205.95 o 
   0   3   4    17881.19    18612.40    621.75 o 
   1   3   4     3508.38     3509.53     97.33 o 
   2   3   4     1624.47     1565.39     66.46 o 
   3   3   4        9.26        0.00      6.56 o 
   4   3   4      702.03      687.80     22.80 o 
   5   3   4     8066.88     8359.25    205.75 o 
   6   3   4     1555.61     1414.33     73.61 o 
   7   3   4     2996.03     2831.01    178.20 o 
   8   3   4     1200.57     1118.58     94.36 o 
   9   3   4      192.22      226.28     24.15 o 
  10   3   4        1.80        7.44     17.27 o 
  11   3   4       13.16       13.85     19.11 o 
  12   3   4       27.10       13.09     20.66 o 
  13   3   4      190.64      208.58     37.12 o 
  14   3   4        0.34       13.54     25.30 o 
  15   3   4      140.87      198.30     47.12 o 
 -16   4   4        0.67        0.00     24.84 o 
 -15   4   4       36.70       52.62     28.79 o 
 -14   4   4        0.44        0.00     24.07 o 
 -13   4   4        7.45        0.00     21.29 o 
 -12   4   4        1.02       15.83     21.26 o 
 -11   4   4        0.00        7.30     14.00 o 
 -10   4   4      227.62      232.10     25.72 o 
  -9   4   4      102.89       88.35     17.50 o 
  -8   4   4      756.13      760.99     36.94 o 
  -7   4   4     1014.08      960.15     37.35 o 
  -6   4   4      377.48      343.71     19.73 o 
  -5   4   4      670.73      664.59     33.14 o 
  -4   4   4     4079.70     4017.98    145.97 o 
  -3   4   4      557.58      633.15     30.43 o 
  -2   4   4       46.44       53.86     12.86 o 
  -1   4   4     5298.45     5637.59    168.39 o 
   0   4   4        3.54        4.09      6.89 o 
   1   4   4       64.56       85.39     10.22 o 
   2   4   4     3007.27     2968.71     48.50 o 
   3   4   4     5809.98     6399.25    181.03 o 
   4   4   4     4380.42     4256.84    107.66 o 
   5   4   4       30.34       21.05      9.56 o 
   6   4   4     3159.31     3190.03    175.49 o 
   7   4   4       77.77      103.89     16.75 o 
   8   4   4      179.53      194.35     23.13 o 
   9   4   4        9.81        9.08     14.08 o 
  10   4   4      155.70      152.02     24.24 o 
  11   4   4      183.37      178.97     31.82 o 
  12   4   4       76.52       84.30     29.20 o 
  13   4   4        9.99       15.35     33.24 o 
  14   4   4       35.44       60.02     39.06 o 
  15   4   4       34.18       63.20     44.94 o 
 -16   5   4       10.59       11.22     27.47 o 
 -15   5   4        3.13        0.00     25.05 o 
 -14   5   4       14.41        8.11     25.59 o 
 -13   5   4       59.51       58.73     28.44 o 
 -12   5   4      886.12      800.14     54.05 o 
 -11   5   4      136.01      128.55     28.71 o 
 -10   5   4        4.95        4.29     14.28 o 
  -9   5   4       76.19       64.66     18.16 o 
  -8   5   4       12.78        7.11     13.46 o 
  -7   5   4        0.08        0.00      9.97 o 
  -6   5   4        1.46        0.00     11.88 o 
  -5   5   4      100.29       87.91     17.92 o 
  -4   5   4      171.68      175.51     22.59 o 
  -3   5   4      590.12      491.05     34.77 o 
  -2   5   4       34.48       16.09     11.50 o 
  -1   5   4        5.25        8.45      8.52 o 
   0   5   4      400.98      385.39     20.93 o 
   1   5   4       10.44       12.23      8.96 o 
   2   5   4       69.59      123.45     12.84 o 
   3   5   4      219.14      208.22     18.10 o 
   4   5   4      149.11      201.62     16.81 o 
   5   5   4      390.30      346.56     24.90 o 
   6   5   4      518.13      516.10     55.19 o 
   7   5   4        0.58        0.12     11.97 o 
   8   5   4        4.75       10.87     14.04 o 
   9   5   4      265.90      271.25     29.30 o 
  10   5   4        0.09        2.82     19.26 o 
  11   5   4        1.09        0.00     21.50 o 
  12   5   4       15.99       30.83     29.91 o 
  13   5   4       22.74       29.23     35.84 o 
  14   5   4       10.56        0.00     37.42 o 
 -15   6   4       90.28       88.92     39.93 o 
 -14   6   4       43.91       55.20     32.59 o 
 -13   6   4        7.15        8.03     25.45 o 
 -12   6   4      240.71      251.35     41.25 o 
 -11   6   4       10.88       12.75     20.92 o 
 -10   6   4       88.92       98.56     23.77 o 
  -9   6   4       97.01       89.09     24.16 o 
  -8   6   4        4.54       16.31     14.09 o 
  -7   6   4      185.02      202.88     31.20 o 
  -6   6   4       22.25       24.58     16.34 o 
  -5   6   4      288.22      307.16     31.23 o 
  -4   6   4      231.13      255.96     28.35 o 
  -3   6   4        7.44        1.45     11.55 o 
  -2   6   4      297.03      255.36     26.57 o 
  -1   6   4      435.39      434.10     29.45 o 
   0   6   4       22.65       16.27     11.06 o 
   1   6   4      123.95      136.43     14.87 o 
   2   6   4      339.12      378.26     19.38 o 
   3   6   4       55.30       55.27     12.33 o 
   4   6   4      308.75      319.37     23.58 o 
   5   6   4       66.15       91.63     17.60 o 
   6   6   4       71.75       73.61     21.42 o 
   7   6   4       93.77       91.79     24.14 o 
   8   6   4      317.26      290.63     36.85 o 
   9   6   4       55.47       61.17     25.41 o 
  10   6   4      321.53      352.49     43.91 o 
  11   6   4      134.29      171.05     38.03 o 
  12   6   4       24.89       38.45     28.89 o 
  13   6   4        0.16        0.00     33.40 o 
 -14   7   4       55.26       61.30     37.56 o 
 -13   7   4       10.27       28.26     31.58 o 
 -12   7   4       86.05       59.92     28.88 o 
 -11   7   4      178.77      193.42     37.11 o 
 -10   7   4        6.92        3.21     19.24 o 
  -9   7   4       42.80       26.34     22.88 o 
  -8   7   4       41.63       41.05     22.52 o 
  -7   7   4      371.19      393.33     39.43 o 
  -6   7   4      257.58      268.15     33.92 o 
  -5   7   4      139.23      171.90     28.15 o 
  -4   7   4        5.06        0.00     13.47 o 
  -3   7   4      136.47      115.32     18.22 o 
  -2   7   4      224.74      300.02     25.33 o 
  -1   7   4      126.17      124.80     19.70 o 
   0   7   4       25.41       15.48     12.48 o 
   1   7   4       16.76       20.83     11.20 o 
   2   7   4      110.94      121.67     19.09 o 
   3   7   4      717.67      641.25     62.48 o 
   4   7   4       47.18       27.69     17.14 o 
   5   7   4       33.73       30.71     19.64 o 
   6   7   4      115.64       95.61     25.38 o 
   7   7   4      833.79      801.28     56.27 o 
   8   7   4       67.88       46.67     24.22 o 
   9   7   4        0.16        8.00     21.78 o 
  10   7   4        8.06       17.00     24.10 o 
  11   7   4        4.33       11.23     25.72 o 
  12   7   4        2.59        0.00     25.33 o 
 -12   8   4       14.83       14.59     27.38 o 
 -11   8   4       35.00       37.45     30.86 o 
 -10   8   4       12.98        0.00     31.63 o 
  -9   8   4        1.98       10.00     26.76 o 
  -8   8   4       85.15      114.48     30.05 o 
  -7   8   4       35.69       26.29     23.12 o 
  -6   8   4      322.44      305.44     38.33 o 
  -5   8   4      144.21      147.60     29.31 o 
  -4   8   4       31.18       28.41     19.54 o 
  -3   8   4       58.45       66.72     21.47 o 
  -2   8   4       51.60       61.38     22.24 o 
  -1   8   4      379.98      402.02     31.35 o 
   0   8   4      248.38      268.77     32.39 o 
   1   8   4      535.06      484.92     40.39 o 
   2   8   4      352.89      325.06     36.87 o 
   3   8   4        5.26        5.17     19.11 o 
   4   8   4       73.09       58.89     28.35 o 
   5   8   4       21.20       47.40     27.05 o 
   6   8   4       22.05       15.76     23.85 o 
   7   8   4       36.44       64.93     27.07 o 
   8   8   4        8.78       23.98     23.09 o 
   9   8   4       17.35       22.94     23.78 o 
  10   8   4        3.05       13.63     23.18 o 
  11   8   4        4.27        0.88     24.89 o 
 -11   9   4       81.19       62.26     34.39 o 
 -10   9   4      156.71      204.08     44.57 o 
  -9   9   4      231.60      262.38     53.16 o 
  -8   9   4       26.41       42.57     30.77 o 
  -7   9   4       12.04        5.34     20.66 o 
  -6   9   4       48.24       80.38     29.29 o 
  -5   9   4      364.12      399.38     44.46 o 
  -4   9   4      414.74      404.25     42.99 o 
  -3   9   4      432.77      474.71     44.37 o 
  -2   9   4      285.31      327.13     39.09 o 
  -1   9   4      229.03      316.11     48.57 o 
   0   9   4      133.46      135.31     29.02 o 
   1   9   4      108.20      170.79     32.00 o 
   2   9   4       38.79       25.05     22.39 o 
   3   9   4       24.56       16.33     25.21 o 
   4   9   4        6.00        7.78     26.05 o 
   5   9   4       52.18       68.42     31.13 o 
   6   9   4      179.14      212.44     55.30 o 
   7   9   4      169.51      212.11     46.24 o 
   8   9   4      142.86      137.60     37.52 o 
   9   9   4       25.34       43.05     25.21 o 
  -8  10   4       56.56       71.44     32.65 o 
  -7  10   4       57.72      113.85     35.30 o 
  -6  10   4        3.99        0.00     24.04 o 
  -5  10   4      331.04      463.89     50.45 o 
  -4  10   4      194.48      210.86     38.88 o 
  -3  10   4      186.82      212.44     47.89 o 
  -2  10   4       86.59      105.97     38.59 o 
  -1  10   4        9.30        0.00     26.80 o 
   0  10   4      272.91      284.08     51.04 o 
   1  10   4      163.15      154.93     42.88 o 
   2  10   4      253.07      386.86     55.83 o 
   3  10   4      236.03      217.14     47.33 o 
   4  10   4       34.15       49.85     32.27 o 
   5  10   4       51.22       72.76     51.59 o 
   6  10   4        2.65       26.38     25.34 o 
   7  10   4       12.00       18.31     21.94 o 
  -5  11   4       35.44       61.31     28.90 o 
  -4  11   4       24.33       28.12     40.46 o 
  -3  11   4      175.88      247.21     56.58 o 
  -2  11   4      156.15      216.53     52.32 o 
  -1  11   4      138.11      223.11     52.35 o 
   0  11   4        1.55       45.89     39.10 o 
   1  11   4       51.97       90.96     64.35 o 
   2  11   4       43.28       17.45     47.33 o 
   3  11   4        7.82       30.28     27.94 o 
 -17   1   5       24.66       17.03     31.90 o 
 -16   1   5       14.68        0.00     31.76 o 
 -15   1   5       70.03       73.69     33.46 o 
 -14   1   5        0.33        3.61     16.75 o 
 -13   1   5      210.85      262.61     36.19 o 
 -12   1   5      104.45       88.63     18.83 o 
 -11   1   5      203.99      177.64     17.56 o 
 -10   1   5        0.09        0.06      8.43 o 
  -9   1   5       11.59       26.32      9.44 o 
  -8   1   5      218.97      188.85     27.55 o 
  -7   1   5        3.57        3.44      7.17 o 
  -6   1   5        0.17        6.20      6.42 o 
  -5   1   5      224.32      205.29     15.95 o 
  -4   1   5      284.78      304.03     21.07 o 
  -3   1   5     1108.28     1061.15     82.53 o 
  -2   1   5    15364.02    19606.50    232.53 o 
  -1   1   5       32.68      130.98     44.65 o 
   0   1   5    14909.07    19185.24   2133.48 o 
   1   1   5      784.42      894.51     99.95 o 
   2   1   5       21.54        5.16      7.11 o 
   3   1   5      860.72      917.92     29.53 o 
   4   1   5     1991.93     2257.73     63.93 o 
   5   1   5     1205.50     1219.51     39.27 o 
   6   1   5      327.21      383.58     19.37 o 
   7   1   5      619.02      633.75     40.07 o 
   8   1   5      949.15      899.11     45.88 o 
   9   1   5      328.08      263.86     24.68 o 
  10   1   5        4.19       15.08     17.28 o 
  11   1   5      377.40      343.59     37.65 o 
  12   1   5      118.73      137.99     39.25 o 
  13   1   5       10.12        7.93     30.10 o 
  14   1   5       67.72       73.55     36.43 o 
  15   1   5        5.44       23.37     29.67 o 
 -17   2   5       31.64       10.25     46.24 o 
 -16   2   5      221.16      249.12     54.21 o 
 -15   2   5       11.67       25.02     26.50 o 
 -14   2   5       33.72       32.12     20.58 o 
 -13   2   5      120.28      146.62     22.33 o 
 -12   2   5      570.22      516.27     56.82 o 
 -11   2   5      105.63       93.97     16.72 o 
 -10   2   5      165.79      124.23     16.18 o 
  -9   2   5      596.10      486.61     39.17 o 
  -8   2   5      421.18      361.53     24.68 o 
  -7   2   5      144.85      179.01     14.68 o 
  -6   2   5     2818.82     2614.55    154.81 o 
  -5   2   5      241.70      248.07     28.75 o 
  -4   2   5       34.15       24.88      9.01 o 
  -3   2   5      910.24      964.41     47.11 o 
  -2   2   5      864.94      840.61     21.10 o 
  -1   2   5     9833.73    10299.66    247.61 o 
   0   2   5      440.50      495.51     20.65 o 
   1   2   5    12311.58    13092.00    250.05 o 
   2   2   5       12.26       15.33      6.05 o 
   3   2   5       25.38        4.78      7.96 o 
   4   2   5       12.28       22.12     10.14 o 
   5   2   5      234.04      291.73     23.05 o 
   6   2   5      160.06      218.18     28.14 o 
   7   2   5       60.38       62.26     16.30 o 
   8   2   5      435.36      365.25     29.63 o 
   9   2   5      687.42      658.13     40.95 o 
  10   2   5      207.80      163.68     27.59 o 
  11   2   5      114.95      116.53     28.33 o 
  12   2   5      223.75      187.22     34.42 o 
  13   2   5      126.04      111.01     33.94 o 
  14   2   5       59.83       68.22     35.55 o 
  15   2   5        0.79        1.58     26.52 o 
 -17   3   5       45.88       64.35     48.64 o 
 -16   3   5       11.54       12.69     28.26 o 
 -15   3   5       75.36      109.13     33.58 o 
 -14   3   5      312.69      337.71     47.41 o 
 -13   3   5     1852.03     1680.66    142.36 o 
 -12   3   5       24.48       40.86     18.82 o 
 -11   3   5       36.15       37.83     13.57 o 
 -10   3   5      615.57      610.78     48.08 o 
  -9   3   5       57.12       61.53     12.40 o 
  -8   3   5      238.25      244.95     18.10 o 
  -7   3   5        7.53        2.39      6.98 o 
  -6   3   5      204.74      217.63     14.66 o 
  -5   3   5      412.66      340.96     24.22 o 
  -4   3   5      200.40      192.38     19.15 o 
  -3   3   5      396.10      396.52     23.12 o 
  -2   3   5     2459.44     2353.31     53.43 o 
  -1   3   5      374.41      319.60     15.68 o 
   0   3   5      689.13      650.95     44.07 o 
   1   3   5     4045.37     3961.30    146.55 o 
   2   3   5     4349.19     4360.19    149.55 o 
   3   3   5        2.18        3.39      7.21 o 
   4   3   5      251.86      219.65     15.88 o 
   5   3   5      147.86      171.06     20.17 o 
   6   3   5      488.41      516.09     37.79 o 
   7   3   5     1356.25     1242.97     60.17 o 
   8   3   5     1577.73     1599.29     85.49 o 
   9   3   5      129.64      139.27     21.37 o 
  10   3   5        0.25        1.07     14.00 o 
  11   3   5        1.00       10.36     24.56 o 
  12   3   5      199.56      189.30     34.87 o 
  13   3   5      270.78      272.41     43.53 o 
  14   3   5      273.97      232.01     41.30 o 
  15   3   5      124.54      181.35     45.31 o 
 -16   4   5      209.16      254.46     42.87 o 
 -15   4   5      157.75      149.32     37.31 o 
 -14   4   5       74.98       93.21     31.41 o 
 -13   4   5       13.97       24.30     23.21 o 
 -12   4   5       22.97       38.82     19.47 o 
 -11   4   5      233.82      199.73     25.50 o 
 -10   4   5      306.99      297.47     28.42 o 
  -9   4   5      546.28      470.25     43.73 o 
  -8   4   5     2799.69     2538.04    194.13 o 
  -7   4   5     3628.83     3325.62    193.91 o 
  -6   4   5     2903.36     2747.94    100.58 o 
  -5   4   5      190.35      161.10     20.69 o 
  -4   4   5       44.34      103.04     17.17 o 
  -3   4   5      759.49      765.33     33.59 o 
  -2   4   5      159.02      194.17     19.66 o 
  -1   4   5     7012.96     7083.82    244.16 o 
   0   4   5     4820.51     5125.71    123.32 o 
   1   4   5      847.66      704.42     25.25 o 
   2   4   5     1217.22      984.18     31.83 o 
   3   4   5        4.28       15.76      9.16 o 
   4   4   5      164.43      165.64     16.09 o 
   5   4   5      453.55      428.91     29.51 o 
   6   4   5       75.04       67.84     15.36 o 
   7   4   5        6.35       32.12     13.60 o 
   8   4   5      354.75      388.85     30.23 o 
   9   4   5      311.19      308.63     29.06 o 
  10   4   5      585.60      560.60     38.16 o 
  11   4   5      109.33      134.33     31.26 o 
  12   4   5      606.41      579.03     52.13 o 
  13   4   5       68.68       67.18     30.86 o 
  14   4   5        0.07        6.47     35.55 o 
 -16   5   5       20.29       22.13     29.71 o 
 -15   5   5       82.66       88.66     34.49 o 
 -14   5   5      644.19      511.22     52.20 o 
 -13   5   5     1257.39     1228.25     67.27 o 
 -12   5   5       44.47       52.95     24.75 o 
 -11   5   5     1735.62     1461.07     84.77 o 
 -10   5   5       57.54       58.14     19.45 o 
  -9   5   5        7.16       17.61     14.05 o 
  -8   5   5      354.28      391.70     42.39 o 
  -7   5   5     1187.90     1038.44    126.30 o 
  -6   5   5     3391.84     3005.15    165.97 o 
  -5   5   5     1518.93     1624.30     54.95 o 
  -4   5   5     2952.65     2766.81     86.41 o 
  -3   5   5      477.50      403.47     28.37 o 
  -2   5   5      608.63      542.76     30.95 o 
  -1   5   5      505.32      356.36     20.11 o 
   0   5   5      607.28      513.35     29.63 o 
   1   5   5        8.84        4.72      7.39 o 
   2   5   5      539.51      634.95     27.25 o 
   3   5   5       19.71       25.66     10.62 o 
   4   5   5      173.09      184.16     18.89 o 
   5   5   5        3.09        4.78     10.66 o 
   6   5   5     1808.45     1793.25    119.07 o 
   7   5   5     1014.07      918.68     58.53 o 
   8   5   5      657.95      687.34     38.02 o 
   9   5   5      346.83      335.48     32.43 o 
  10   5   5      119.19      170.15     33.13 o 
  11   5   5       12.83       12.29     22.81 o 
  12   5   5       33.66       51.77     36.09 o 
  13   5   5       54.99       55.43     41.25 o 
  14   5   5      216.62      243.18     60.93 o 
 -15   6   5      104.43       89.63     39.43 o 
 -14   6   5       59.48       82.98     36.25 o 
 -13   6   5       32.95       28.34     27.25 o 
 -12   6   5      135.13      148.57     34.54 o 
 -11   6   5      159.14      180.65     34.90 o 
 -10   6   5      239.56      233.84     29.74 o 
  -9   6   5      469.51      407.86     40.00 o 
  -8   6   5     1208.71     1105.49     83.33 o 
  -7   6   5     2279.19     2188.35    145.02 o 
  -6   6   5     2143.30     2063.20     68.35 o 
  -5   6   5      440.93      439.20     35.65 o 
  -4   6   5      426.17      431.99     33.87 o 
  -3   6   5        0.29        5.25     11.31 o 
  -2   6   5      463.88      398.04     31.44 o 
  -1   6   5     2292.00     2194.29     61.90 o 
   0   6   5     5139.44     5369.80    200.08 o 
   1   6   5     3211.32     3168.42     68.07 o 
   2   6   5     2617.45     2695.85     74.49 o 
   3   6   5      796.52      809.16     30.32 o 
   4   6   5      483.99      483.77     29.99 o 
   5   6   5      158.98      149.06     21.21 o 
   6   6   5      584.36      562.79     43.73 o 
   7   6   5      453.23      361.34     39.51 o 
   8   6   5      973.30      897.32     53.44 o 
   9   6   5      244.91      236.50     36.80 o 
  10   6   5      286.34      307.41     41.72 o 
  11   6   5       86.70      121.59     33.48 o 
  12   6   5      283.74      341.89     47.64 o 
  13   6   5        9.51       12.50     40.03 o 
 -14   7   5      216.23      233.49     47.26 o 
 -13   7   5      103.24      192.81     42.77 o 
 -12   7   5        1.32        0.00     28.94 o 
 -11   7   5      435.97      437.79     59.27 o 
 -10   7   5       97.08       69.50     27.86 o 
  -9   7   5      193.15      163.04     37.70 o 
  -8   7   5       40.78       23.76     20.47 o 
  -7   7   5      306.90      298.09     36.42 o 
  -6   7   5       86.69       85.30     23.41 o 
  -5   7   5      855.40      692.10     54.71 o 
  -4   7   5      413.01      438.95     37.57 o 
  -3   7   5      232.23      254.81     30.32 o 
  -2   7   5      183.25      219.11     28.32 o 
  -1   7   5      188.53      205.73     22.72 o 
   0   7   5       18.18       25.55     14.17 o 
   1   7   5       30.07       15.34     12.85 o 
   2   7   5       82.35      103.79     19.39 o 
   3   7   5      292.65      301.51     41.89 o 
   4   7   5      813.49      688.13     58.88 o 
   5   7   5      342.66      383.79     37.91 o 
   6   7   5     1309.25     1268.61     94.90 o 
   7   7   5      247.74      243.76     35.43 o 
   8   7   5      421.39      450.35     46.16 o 
   9   7   5       55.39       55.15     28.66 o 
  10   7   5       14.99       12.97     25.48 o 
  11   7   5        2.97       16.77     27.18 o 
  12   7   5       63.74       87.71     34.87 o 
 -12   8   5       33.12       90.97     37.56 o 
 -11   8   5        0.44       31.31     28.24 o 
 -10   8   5       30.05       17.25     28.46 o 
  -9   8   5      107.03      127.11     31.72 o 
  -8   8   5      387.37      465.78     46.97 o 
  -7   8   5      809.33      800.31     52.95 o 
  -6   8   5     2104.16     2117.83    109.20 o 
  -5   8   5      775.38      676.60     48.35 o 
  -4   8   5      787.30      724.90     48.06 o 
  -3   8   5       15.49       30.56     19.39 o 
  -2   8   5      292.26      309.36     28.83 o 
  -1   8   5     1101.49     1047.83     44.21 o 
   0   8   5     1807.99     1745.44    163.75 o 
   1   8   5     2212.87     2001.72    114.77 o 
   2   8   5      187.16      211.80     31.70 o 
   3   8   5     1478.01     1274.03     75.81 o 
   4   8   5      175.96      154.64     37.39 o 
   5   8   5        0.12        0.00     20.98 o 
   6   8   5      166.42      224.67     46.69 o 
   7   8   5       49.58       32.52     24.28 o 
   8   8   5       65.68       77.02     27.28 o 
   9   8   5      145.28      175.66     35.91 o 
  10   8   5       51.92       65.68     30.88 o 
 -11   9   5      126.47      189.23     46.30 o 
 -10   9   5      133.52      126.43     39.61 o 
  -9   9   5       95.18      103.42     37.31 o 
  -8   9   5      140.52      166.00     35.31 o 
  -7   9   5       81.93      124.67     32.54 o 
  -6   9   5       27.78       61.98     26.54 o 
  -5   9   5      582.68      634.74     52.11 o 
  -4   9   5      775.72      883.51     55.86 o 
  -3   9   5      572.89      603.27     49.34 o 
  -2   9   5      300.45      351.64     38.92 o 
  -1   9   5       25.41       39.12     27.64 o 
   0   9   5       93.07      111.74     28.27 o 
   1   9   5      229.28      254.00     36.01 o 
   2   9   5      177.75      174.03     40.86 o 
   3   9   5      120.13      158.74     40.08 o 
   4   9   5      354.81      261.31     63.37 o 
   5   9   5       31.81       48.37     28.29 o 
   6   9   5       26.35       21.75     26.24 o 
   7   9   5       65.52       78.58     32.06 o 
   8   9   5       33.02       89.24     36.54 o 
   9   9   5       39.80       85.36     32.12 o 
  -8  10   5      137.65      206.93     50.03 o 
  -7  10   5       65.27       87.01     30.14 o 
  -6  10   5      214.26      258.49     41.67 o 
  -5  10   5      115.86      123.75     32.61 o 
  -4  10   5       30.82       42.75     26.55 o 
  -3  10   5        0.80        3.47     27.20 o 
  -2  10   5       24.14       13.68     31.07 o 
  -1  10   5      159.56      173.78     44.27 o 
   0  10   5      657.64      722.48     70.08 o 
   1  10   5      291.79      265.33     48.43 o 
   2  10   5       67.97      131.82     44.83 o 
   3  10   5      160.36      210.02     46.69 o 
   4  10   5        8.29       16.68     26.45 o 
   5  10   5       17.89       47.75     24.68 o 
   6  10   5      146.43      192.78     41.83 o 
  -4  11   5       37.05       78.97     44.62 o 
  -3  11   5        4.77       10.00     37.69 o 
  -2  11   5        7.23       14.91     33.47 o 
  -1  11   5       18.90       35.87     37.41 o 
   0  11   5       44.66       69.80     54.97 o 
   1  11   5        1.53        0.00     40.35 o 
   2  11   5       13.21        0.00     49.73 o 
 -17   0   6      705.91      472.25     90.96 o 
 -16   0   6        1.26       26.61     48.42 o 
 -15   0   6       44.12       93.48     36.94 o 
 -14   0   6      326.14      320.65    100.99 o 
 -13   0   6     4736.11     3838.32    656.94 o 
 -12   0   6     3353.98     2687.49    509.49 o 
 -11   0   6      274.08      327.07     44.39 o 
 -10   0   6     2466.18     2385.75    327.11 o 
  -9   0   6      823.51      699.28     92.64 o 
  -8   0   6       17.81       46.32     13.84 o 
  -7   0   6    10316.86    10049.46    936.04 o 
  -6   0   6     1669.81     2334.20     93.14 o 
  -5   0   6     2455.92     2783.77     95.98 o 
  -4   0   6        3.45      143.75     26.39 o 
  -3   0   6    28739.52    39488.83    320.65 o 
  -2   0   6     1784.38     2317.41     72.64 o 
  -1   0   6    12085.92    14676.79   3087.73 o 
   0   0   6       35.01       50.31     18.21 o 
   1   0   6     5374.29     5619.27    327.96 o 
   2   0   6    12408.75    13128.19    296.44 o 
   3   0   6      423.80      404.18     21.93 o 
   4   0   6     1736.17     1779.18     48.53 o 
   5   0   6        9.16        3.67      9.59 o 
   6   0   6      572.50      557.76     58.24 o 
   7   0   6     3342.35     3172.47    135.68 o 
   8   0   6     2677.63     2553.64    127.82 o 
   9   0   6      745.69      655.63     59.00 o 
  10   0   6       11.52        0.00     21.33 o 
  11   0   6       12.22        5.24     32.07 o 
  12   0   6      371.10      302.11     71.33 o 
  13   0   6        0.02       14.40     37.30 o 
  14   0   6       84.33      103.61     53.44 o 
  15   0   6       28.06       37.74     39.92 o 
 -17   1   6        6.96       26.61     47.99 o 
 -16   1   6      248.16      268.31     41.55 o 
 -15   1   6      244.52      258.26     43.20 o 
 -14   1   6      484.87      468.52     63.71 o 
 -13   1   6      694.96      747.38     87.85 o 
 -12   1   6     3991.19     3497.95    471.77 o 
 -11   1   6        1.90       12.26     10.87 o 
 -10   1   6      844.63      683.63     55.69 o 
  -9   1   6      159.28      196.88     25.75 o 
  -8   1   6        2.43       30.32      9.13 o 
  -7   1   6     3233.20     3442.43    319.90 o 
  -6   1   6    21293.62    26066.66   2763.28 o 
  -5   1   6     8884.46     9592.68    916.35 o 
  -4   1   6        6.17       15.63      8.39 o 
  -3   1   6       38.59       25.44      9.95 o 
  -2   1   6     5045.90     5876.46    654.59 o 
  -1   1   6     3053.97     4034.51    335.47 o 
   0   1   6     5097.43     6987.27    674.72 o 
   1   1   6     3928.36     4029.57    427.45 o 
   2   1   6     9748.08     9858.95    308.27 o 
   3   1   6     2766.92     2833.10     93.82 o 
   4   1   6     1775.88     1636.91     42.69 o 
   5   1   6     9965.67    10485.43    129.27 o 
   6   1   6     7160.15     7085.08    205.25 o 
   7   1   6     1167.09     1293.92    118.30 o 
   8   1   6        9.75       19.33     17.57 o 
   9   1   6      426.97      350.26     33.86 o 
  10   1   6     1193.86     1156.93     55.65 o 
  11   1   6      123.84       98.64     26.87 o 
  12   1   6      467.38      398.96     55.19 o 
  13   1   6      143.98      156.33     40.61 o 
  14   1   6      148.38      181.09     45.48 o 
  15   1   6      226.94      295.63     54.89 o 
 -17   2   6      133.05      157.71     60.42 o 
 -16   2   6       20.43       31.73     30.73 o 
 -15   2   6       29.51       44.57     26.64 o 
 -14   2   6       19.73       19.17     16.89 o 
 -13   2   6      594.43      548.50     47.91 o 
 -12   2   6      429.40      518.80     45.07 o 
 -11   2   6      248.41      239.10     21.77 o 
 -10   2   6       13.02       14.71      9.74 o 
  -9   2   6     1078.60     1030.71    109.64 o 
  -8   2   6        3.25        4.73      7.58 o 
  -7   2   6     1073.11      945.85     86.95 o 
  -6   2   6      484.84      598.97     59.03 o 
  -5   2   6      408.37      423.36     32.50 o 
  -4   2   6     1138.28     1047.25     80.56 o 
  -3   2   6      246.04      239.08     14.06 o 
  -2   2   6      212.18      174.77     13.96 o 
  -1   2   6      102.63       83.92     10.95 o 
   0   2   6     1597.38     2011.24     95.74 o 
   1   2   6     1500.24     1254.32     93.94 o 
   2   2   6     2397.87     2881.30    318.34 o 
   3   2   6      281.90      300.88     21.24 o 
   4   2   6       33.16       26.88     10.79 o 
   5   2   6     1068.02      996.23     38.50 o 
   6   2   6      177.01      145.06     20.13 o 
   7   2   6     1487.42     1715.60     54.63 o 
   8   2   6     2695.57     2849.14    191.19 o 
   9   2   6      938.96      913.82     48.98 o 
  10   2   6      783.79      651.85     44.25 o 
  11   2   6      307.94      369.69     40.37 o 
  12   2   6      105.52      130.47     32.76 o 
  13   2   6       50.69       74.50     34.77 o 
  14   2   6        0.40        0.00     28.16 o 
  15   2   6        2.93       11.70     30.52 o 
 -17   3   6        1.08       14.11     30.58 o 
 -16   3   6        4.56       26.00     28.59 o 
 -15   3   6      188.42      242.96     41.04 o 
 -14   3   6       12.42       15.59     22.92 o 
 -13   3   6      145.51      160.83     27.33 o 
 -12   3   6     3556.10     3462.12    330.55 o 
 -11   3   6       22.52       31.72     15.91 o 
 -10   3   6       97.59       70.91     14.68 o 
  -9   3   6      402.53      357.78     27.30 o 
  -8   3   6        5.52        2.57      7.70 o 
  -7   3   6     1173.54      949.62     83.78 o 
  -6   3   6     2603.68     2830.79    253.85 o 
  -5   3   6     3363.45     3183.63    158.98 o 
  -4   3   6     5717.54     5639.28     99.09 o 
  -3   3   6     8299.32     9225.05    287.61 o 
  -2   3   6      187.76      175.97     13.64 o 
  -1   3   6     3059.07     3337.12     84.53 o 
   0   3   6       17.22       19.24      8.62 o 
   1   3   6     2353.08     2508.99     68.23 o 
   2   3   6     4858.12     4724.07     81.07 o 
   3   3   6     2364.28     2447.98     39.23 o 
   4   3   6     3011.60     2719.11     87.02 o 
   5   3   6      248.50      213.33     22.48 o 
   6   3   6     1400.96     1395.29     60.84 o 
   7   3   6      665.56      687.36     37.75 o 
   8   3   6        0.71        6.27     13.17 o 
   9   3   6       23.17       32.92     16.23 o 
  10   3   6       52.25       63.54     23.14 o 
  11   3   6      471.29      453.03     44.32 o 
  12   3   6       67.22       61.04     26.36 o 
  13   3   6      288.50      320.01     46.13 o 
  14   3   6      142.46      147.90     40.75 o 
 -16   4   6        0.34       12.74     27.31 o 
 -15   4   6       33.83       56.94     29.54 o 
 -14   4   6       95.00       85.25     30.65 o 
 -13   4   6      435.22      400.50     38.03 o 
 -12   4   6      385.77      370.48     34.36 o 
 -11   4   6      460.57      431.35     53.05 o 
 -10   4   6       29.81       34.79     15.33 o 
  -9   4   6       23.37       37.63     14.17 o 
  -8   4   6      112.31      132.49     24.03 o 
  -7   4   6      205.51      212.89     25.97 o 
  -6   4   6     1476.96     1519.75     56.85 o 
  -5   4   6     6388.16     6299.95    163.97 o 
  -4   4   6       56.38       29.83     11.83 o 
  -3   4   6      651.71      656.36     32.09 o 
  -2   4   6    11244.79    12452.90    335.53 o 
  -1   4   6     4381.22     4691.84    133.24 o 
   0   4   6     7922.86     8641.82    484.87 o 
   1   4   6      343.49      318.05     19.57 o 
   2   4   6      304.82      336.15     20.18 o 
   3   4   6      154.73      196.57     16.91 o 
   4   4   6      984.45     1016.28     41.39 o 
   5   4   6        0.36        2.00     11.63 o 
   6   4   6      127.31      142.83     22.49 o 
   7   4   6       93.13       76.73     17.50 o 
   8   4   6        1.13        0.00     12.54 o 
   9   4   6      209.49      232.28     27.53 o 
  10   4   6      271.31      311.03     31.79 o 
  11   4   6       97.97       74.90     27.30 o 
  12   4   6       52.12       62.00     28.31 o 
  13   4   6        1.85        0.00     27.07 o 
  14   4   6        2.15        0.00     39.00 o 
 -16   5   6        0.30       18.96     30.31 o 
 -15   5   6       44.17       23.64     30.66 o 
 -14   5   6       27.96       23.36     26.66 o 
 -13   5   6        7.09        0.57     22.13 o 
 -12   5   6     1368.82     1198.83     91.30 o 
 -11   5   6        0.27       13.61     16.64 o 
 -10   5   6      407.01      441.94     35.23 o 
  -9   5   6        7.82        4.51     14.99 o 
  -8   5   6        0.12       12.34     14.64 o 
  -7   5   6       73.53       83.33     19.96 o 
  -6   5   6      180.47      155.99     23.57 o 
  -5   5   6      395.58      376.24     31.77 o 
  -4   5   6     1549.44     1365.15     62.13 o 
  -3   5   6      675.52      669.66     35.03 o 
  -2   5   6       24.79       27.35     12.18 o 
  -1   5   6      241.93      243.30     18.36 o 
   0   5   6       40.60       42.83     11.58 o 
   1   5   6      416.18      338.50     22.09 o 
   2   5   6      473.57      460.35     24.65 o 
   3   5   6     1042.26      990.46     51.85 o 
   4   5   6       88.08       69.95     17.60 o 
   5   5   6       51.89       53.38     17.33 o 
   6   5   6       10.96        0.22     12.02 o 
   7   5   6       50.95       36.92     15.64 o 
   8   5   6        2.62        6.23     14.51 o 
   9   5   6       32.44       41.62     19.56 o 
  10   5   6        4.77        1.06     17.58 o 
  11   5   6       67.50       66.75     35.15 o 
  12   5   6       58.20       56.08     36.26 o 
  13   5   6       10.08        6.11     37.71 o 
 -15   6   6        8.22       17.47     33.64 o 
 -14   6   6       11.91       12.76     28.95 o 
 -13   6   6      112.21      130.42     34.64 o 
 -12   6   6       10.53        7.11     24.20 o 
 -11   6   6        0.34        6.82     21.37 o 
 -10   6   6       23.55       45.71     23.17 o 
  -9   6   6      122.75      132.40     27.32 o 
  -8   6   6       28.52       29.89     18.65 o 
  -7   6   6        0.24        0.00     17.44 o 
  -6   6   6      105.93       94.51     21.85 o 
  -5   6   6      247.17      243.56     29.56 o 
  -4   6   6       15.56       13.09     13.85 o 
  -3   6   6      235.62      257.93     28.04 o 
  -2   6   6      527.43      551.23     46.53 o 
  -1   6   6      212.26      237.88     26.00 o 
   0   6   6      271.15      344.83     29.03 o 
   1   6   6       80.47       78.67     13.80 o 
   2   6   6       16.52       27.62     12.70 o 
   3   6   6       69.69       66.34     18.29 o 
   4   6   6     1507.70     1426.06     66.00 o 
   5   6   6        0.31        0.00     11.92 o 
   6   6   6        1.18        7.54     15.32 o 
   7   6   6        0.38        0.00     15.58 o 
   8   6   6      206.89      237.90     35.75 o 
   9   6   6      229.65      233.59     36.93 o 
  10   6   6        6.40       21.36     24.24 o 
  11   6   6       87.51      122.53     34.12 o 
  12   6   6        9.94        3.35     37.33 o 
 -14   7   6       13.45       41.75     48.08 o 
 -13   7   6       37.64       13.60     37.45 o 
 -12   7   6      170.35      168.38     47.46 o 
 -11   7   6       28.41       17.11     28.30 o 
 -10   7   6       17.91        0.00     21.73 o 
  -9   7   6      119.38      139.67     30.69 o 
  -8   7   6       41.99       57.74     28.69 o 
  -7   7   6       54.81       49.97     21.83 o 
  -6   7   6      278.61      277.34     34.61 o 
  -5   7   6        8.02       17.12     17.72 o 
  -4   7   6      193.87      227.96     29.96 o 
  -3   7   6       22.35       14.88     16.11 o 
  -2   7   6      102.96      105.11     23.13 o 
  -1   7   6       37.03       34.91     16.93 o 
   0   7   6       14.91       40.15     17.33 o 
   1   7   6       51.04       56.35     18.97 o 
   2   7   6       76.17       82.42     18.37 o 
   3   7   6       71.18       51.98     20.17 o 
   4   7   6        4.63        0.56     16.85 o 
   5   7   6       24.97       20.11     19.35 o 
   6   7   6       15.11       11.34     19.78 o 
   7   7   6      139.25      155.86     32.04 o 
   8   7   6       63.45       29.68     22.49 o 
   9   7   6        0.06       16.94     24.14 o 
  10   7   6       35.15       53.03     29.37 o 
  11   7   6        0.61       14.31     27.69 o 
 -12   8   6       15.42       24.25     27.34 o 
 -11   8   6       79.78       73.03     34.22 o 
 -10   8   6      126.40      141.25     35.83 o 
  -9   8   6      231.84      165.07     34.76 o 
  -8   8   6        8.34       13.41     21.56 o 
  -7   8   6       21.16       19.39     20.78 o 
  -6   8   6      373.89      382.93     41.72 o 
  -5   8   6       75.07       35.25     21.14 o 
  -4   8   6        1.71        7.02     17.30 o 
  -3   8   6        7.48        2.86     17.43 o 
  -2   8   6       69.19       53.80     17.46 o 
  -1   8   6        8.70       21.42     15.46 o 
   0   8   6      651.13      648.89     61.53 o 
   1   8   6       12.84        6.52     17.38 o 
   2   8   6       74.89      116.33     35.01 o 
   3   8   6       54.45       66.48     27.62 o 
   4   8   6       21.12        8.41     21.24 o 
   5   8   6      125.36       85.98     33.23 o 
   6   8   6      236.98      230.70     46.03 o 
   7   8   6      110.70      164.04     42.47 o 
   8   8   6       40.12       30.43     25.84 o 
   9   8   6        4.14       30.46     26.36 o 
  10   8   6        5.89       22.25     29.56 o 
 -11   9   6       12.68       93.63     36.45 o 
 -10   9   6        2.11       35.07     23.91 o 
  -9   9   6       71.67       60.33     32.34 o 
  -8   9   6      159.45      167.26     36.44 o 
  -7   9   6      256.20      296.74     42.55 o 
  -6   9   6      143.64      181.75     35.87 o 
  -5   9   6      203.45      277.41     45.49 o 
  -4   9   6      107.31      159.90     33.07 o 
  -3   9   6      173.32      159.63     32.40 o 
  -2   9   6       65.57       93.68     33.11 o 
  -1   9   6        0.12        4.84     17.83 o 
   0   9   6      156.90      147.68     30.45 o 
   1   9   6      154.97      128.19     35.87 o 
   2   9   6       35.47       16.65     22.35 o 
   3   9   6       28.05       51.59     29.72 o 
   4   9   6       62.00       48.34     28.50 o 
   5   9   6       16.23       56.00     27.68 o 
   6   9   6        0.27        0.00     19.39 o 
   7   9   6       67.85       67.75     32.47 o 
   8   9   6       15.60       47.76     24.45 o 
  -8  10   6       92.01       90.74     30.77 o 
  -7  10   6       17.60       48.79     28.30 o 
  -6  10   6       21.23       44.79     28.43 o 
  -5  10   6        0.12        0.00     21.78 o 
  -4  10   6        7.02        2.78     24.51 o 
  -3  10   6       77.88       88.01     38.20 o 
  -2  10   6      120.54      172.35     45.76 o 
  -1  10   6      256.65      330.08     63.26 o 
   0  10   6      205.13      267.21     76.13 o 
   1  10   6       84.60       64.06     33.12 o 
   2  10   6      121.43      164.99     43.07 o 
   3  10   6       26.74       36.77     28.88 o 
   4  10   6        4.89       17.81     21.59 o 
   5  10   6        0.55       14.32     22.95 o 
   6  10   6       44.59       76.72     30.08 o 
  -4  11   6      201.70      207.80     57.74 o 
  -3  11   6      100.38      193.61     53.89 o 
  -2  11   6       16.13       11.82     36.82 o 
  -1  11   6        2.17        6.28     38.24 o 
   0  11   6      113.74      116.04     65.66 o 
   1  11   6       38.95       72.42     56.28 o 
 -17   1   7       22.72       10.00     37.26 o 
 -16   1   7        7.88       18.21     27.35 o 
 -15   1   7        5.57       17.42     20.03 o 
 -14   1   7        0.30        0.00     15.44 o 
 -13   1   7       52.23       46.00     17.75 o 
 -12   1   7      194.43      172.12     22.40 o 
 -11   1   7       97.73       82.88     15.74 o 
 -10   1   7        1.53        4.41      9.08 o 
  -9   1   7       19.76       11.71      8.37 o 
  -8   1   7      418.43      561.32     50.83 o 
  -7   1   7        3.66       12.07     10.04 o 
  -6   1   7     3203.90     2981.61    255.78 o 
  -5   1   7       53.77       21.62     11.98 o 
  -4   1   7     4138.53     4924.38     89.46 o 
  -3   1   7     2219.35     2433.77     60.23 o 
  -2   1   7      459.40      636.16     64.45 o 
  -1   1   7     1163.81     1258.28    117.81 o 
   0   1   7     1035.31     1086.07    108.84 o 
   1   1   7     2410.56     2599.16    210.11 o 
   2   1   7       75.39       80.88      9.75 o 
   3   1   7      162.88      153.75     16.63 o 
   4   1   7     1989.15     2012.53     49.03 o 
   5   1   7      318.96      336.75     23.98 o 
   6   1   7      270.68      274.29     27.22 o 
   7   1   7      347.97      342.16     27.91 o 
   8   1   7       22.70       36.63     22.39 o 
   9   1   7       17.32        6.11     19.48 o 
  10   1   7       12.18        1.68     19.25 o 
  11   1   7       73.99      108.90     29.39 o 
  12   1   7       15.38       10.97     28.17 o 
  13   1   7       30.60       95.86     40.08 o 
  14   1   7        0.27       11.58     25.05 o 
 -17   2   7       38.31       34.43     33.59 o 
 -16   2   7       63.58       54.89     31.61 o 
 -15   2   7        9.02       14.65     22.67 o 
 -14   2   7       90.80      140.15     29.78 o 
 -13   2   7      117.44       97.96     20.42 o 
 -12   2   7      772.18      641.87     53.89 o 
 -11   2   7        3.44       18.10     12.10 o 
 -10   2   7       31.47       28.53     10.72 o 
  -9   2   7      113.54      140.32     16.35 o 
  -8   2   7       91.76       85.28     18.07 o 
  -7   2   7      552.42      523.89     60.14 o 
  -6   2   7        6.48        0.44      9.95 o 
  -5   2   7      801.88      681.10     31.35 o 
  -4   2   7     1908.85     1863.78     75.66 o 
  -3   2   7      136.51      201.93     16.08 o 
  -2   2   7     4747.09     4760.56    161.05 o 
  -1   2   7      322.98      377.93     36.12 o 
   0   2   7     5350.91     6061.79    495.15 o 
   1   2   7     6084.05     7653.17    820.63 o 
   2   2   7      586.36      807.11     93.61 o 
   3   2   7      842.13      754.36     32.08 o 
   4   2   7     1081.74     1059.40     39.34 o 
   5   2   7     4252.89     4562.49    136.27 o 
   6   2   7      258.75      236.50     24.29 o 
   7   2   7      845.26      849.42     40.75 o 
   8   2   7      619.86      555.83     55.62 o 
   9   2   7      334.15      229.84     31.50 o 
  10   2   7       50.90       37.72     22.22 o 
  11   2   7        0.97        0.00     18.98 o 
  12   2   7       27.51       31.38     26.22 o 
  13   2   7      103.89      128.88     40.71 o 
  14   2   7       78.48       93.56     35.56 o 
 -17   3   7       12.07       18.70     30.85 o 
 -16   3   7      148.05      166.22     37.83 o 
 -15   3   7      323.21      323.10     44.07 o 
 -14   3   7      378.42      385.69     43.87 o 
 -13   3   7      659.42      668.72     52.24 o 
 -12   3   7      151.39      141.70     25.26 o 
 -11   3   7        4.35        7.47     14.05 o 
 -10   3   7        2.07        0.08     11.97 o 
  -9   3   7      103.78       94.42     14.37 o 
  -8   3   7      950.12     1098.67    112.61 o 
  -7   3   7     2113.22     1968.09    150.71 o 
  -6   3   7      341.73      330.87     27.23 o 
  -5   3   7      114.19       95.06     16.51 o 
  -4   3   7      165.94      175.60     14.05 o 
  -3   3   7      701.44      727.75     23.58 o 
  -2   3   7        4.49        4.60      7.95 o 
  -1   3   7       53.45       49.93     10.87 o 
   0   3   7     7333.14     7593.51    319.44 o 
   1   3   7     3515.57     3545.70    129.81 o 
   2   3   7     4333.76     4152.85    125.81 o 
   3   3   7      193.97      221.59     23.01 o 
   4   3   7      299.03      293.53     24.95 o 
   5   3   7       10.46        5.98     11.05 o 
   6   3   7        9.07        7.17     12.45 o 
   7   3   7      257.58      204.20     26.06 o 
   8   3   7       62.28       52.64     20.40 o 
   9   3   7      422.45      317.09     35.96 o 
  10   3   7       68.16       64.36     23.85 o 
  11   3   7      258.64      252.27     38.31 o 
  12   3   7       25.98       37.05     26.25 o 
  13   3   7      305.27      321.30     45.15 o 
  14   3   7       60.28       47.95     38.64 o 
 -16   4   7       58.15       81.55     34.16 o 
 -15   4   7       35.79       50.88     28.26 o 
 -14   4   7      435.38      435.72     57.82 o 
 -13   4   7      403.94      405.33     36.99 o 
 -12   4   7     1559.50     1440.35    124.65 o 
 -11   4   7      214.09      247.89     29.44 o 
 -10   4   7      318.83      295.94     28.97 o 
  -9   4   7        6.06       14.61     14.51 o 
  -8   4   7      155.38      190.22     26.14 o 
  -7   4   7       66.38       79.91     18.13 o 
  -6   4   7      109.20      117.09     20.36 o 
  -5   4   7      454.92      472.13     30.29 o 
  -4   4   7        2.29        4.23      9.89 o 
  -3   4   7     1551.62     1624.70     57.03 o 
  -2   4   7      988.72      752.04     25.20 o 
  -1   4   7     3978.78     3587.41     61.04 o 
   0   4   7     1677.00     1532.49     44.01 o 
   1   4   7     6546.48     6353.42     91.09 o 
   2   4   7      458.71      517.09     30.35 o 
   3   4   7      156.75      199.75     22.15 o 
   4   4   7       23.78       20.21     13.26 o 
   5   4   7      149.74      139.86     21.65 o 
   6   4   7     1887.66     1853.47     89.11 o 
   7   4   7     1218.81     1265.60     72.96 o 
   8   4   7     1269.75     1264.47     77.30 o 
   9   4   7      419.49      396.77     40.22 o 
  10   4   7       14.86       36.78     23.89 o 
  11   4   7       13.93        8.93     22.61 o 
  12   4   7        5.13       23.29     26.24 o 
  13   4   7       49.56       41.84     30.48 o 
 -16   5   7      128.69      119.64     36.49 o 
 -15   5   7      344.10      326.01     60.64 o 
 -14   5   7      403.74      396.49     48.76 o 
 -13   5   7      384.51      435.09     47.92 o 
 -12   5   7      750.71      770.59     68.07 o 
 -11   5   7        4.79        2.17     18.85 o 
 -10   5   7      280.69      215.50     31.76 o 
  -9   5   7     1767.11     1698.56     83.81 o 
  -8   5   7     1171.13     1011.51     50.12 o 
  -7   5   7     4391.52     4482.78    174.94 o 
  -6   5   7      117.80      116.70     21.16 o 
  -5   5   7     3662.16     3109.90    144.17 o 
  -4   5   7      839.36      761.55     48.19 o 
  -3   5   7       16.04       39.13     14.40 o 
  -2   5   7      795.72      935.18     50.40 o 
  -1   5   7      109.92      126.22     15.08 o 
   0   5   7     3730.44     3992.80    190.16 o 
   1   5   7     1289.13     1269.25     52.85 o 
   2   5   7      803.49      859.97     32.29 o 
   3   5   7     1681.38     1767.15     65.16 o 
   4   5   7       28.36       19.77     14.50 o 
   5   5   7      412.66      505.30     35.90 o 
   6   5   7       76.06       74.52     20.47 o 
   7   5   7       20.06       41.94     16.70 o 
   8   5   7        0.39        3.98     15.79 o 
   9   5   7       54.60       69.82     22.29 o 
  10   5   7       87.95      108.26     26.37 o 
  11   5   7       42.22       37.56     30.40 o 
  12   5   7       57.34      102.93     44.14 o 
  13   5   7       22.70       32.97     42.66 o 
 -15   6   7        0.65       26.88     43.49 o 
 -14   6   7      338.60      421.68     66.16 o 
 -13   6   7       17.68        3.33     32.73 o 
 -12   6   7      505.66      539.91     51.61 o 
 -11   6   7      380.21      350.39     42.28 o 
 -10   6   7      789.00      759.87     52.06 o 
  -9   6   7       83.79       87.60     24.96 o 
  -8   6   7      461.22      496.84     42.49 o 
  -7   6   7        0.92        0.00     13.77 o 
  -6   6   7      123.16      139.39     25.01 o 
  -5   6   7      596.90      532.69     36.91 o 
  -4   6   7      445.40      465.37     35.43 o 
  -3   6   7     1015.85      872.06     43.07 o 
  -2   6   7      912.89      959.49     44.66 o 
  -1   6   7     3515.08     3762.49    271.88 o 
   0   6   7      641.88      618.10     63.72 o 
   1   6   7      852.16      869.41     41.39 o 
   2   6   7        1.17        8.08     11.79 o 
   3   6   7      119.43       86.10     20.26 o 
   4   6   7     1731.57     1722.93     70.52 o 
   5   6   7       53.92       33.92     18.81 o 
   6   6   7     1780.72     1954.09    100.84 o 
   7   6   7     1089.13      964.18     62.42 o 
   8   6   7      688.00      680.58     51.07 o 
   9   6   7      168.47      221.70     37.45 o 
  10   6   7      116.68      112.46     32.40 o 
  11   6   7        5.45        3.21     31.46 o 
  12   6   7        4.19        0.00     36.29 o 
 -14   7   7      185.72      197.78     58.30 o 
 -13   7   7      292.45      409.11     66.93 o 
 -12   7   7       39.40       82.26     38.38 o 
 -11   7   7      236.57      247.25     39.32 o 
 -10   7   7        6.76       21.51     21.85 o 
  -9   7   7      407.78      412.01     48.22 o 
  -8   7   7      437.92      364.76     51.21 o 
  -7   7   7     1215.10     1108.70     72.92 o 
  -6   7   7      436.17      442.07     40.69 o 
  -5   7   7      791.89      748.92     60.33 o 
  -4   7   7      350.19      303.73     34.09 o 
  -3   7   7       13.76        2.10     14.77 o 
  -2   7   7      386.77      334.89     33.24 o 
  -1   7   7      660.03      761.31     42.91 o 
   0   7   7      728.43      605.54     40.52 o 
   1   7   7     2570.41     2821.32    171.01 o 
   2   7   7      207.36      185.23     34.16 o 
   3   7   7      401.24      428.19     66.75 o 
   4   7   7     1012.10      982.46     70.39 o 
   5   7   7        2.95        5.70     18.18 o 
   6   7   7        0.26        5.41     20.28 o 
   7   7   7       20.23       29.72     23.82 o 
   8   7   7        1.18        7.24     22.05 o 
   9   7   7       98.87      136.66     34.49 o 
  10   7   7      102.15      132.65     35.08 o 
  11   7   7      212.52      278.40     45.27 o 
 -12   8   7       47.28       92.29     37.73 o 
 -11   8   7      702.29      734.38    141.46 o 
 -10   8   7      262.15      272.33     41.27 o 
  -9   8   7      365.56      316.16     42.95 o 
  -8   8   7      323.96      312.20     41.84 o 
  -7   8   7        2.04        4.75     21.05 o 
  -6   8   7        6.71        7.38     18.81 o 
  -5   8   7      297.94      348.57     39.39 o 
  -4   8   7      362.28      330.79     56.68 o 
  -3   8   7      729.71      852.33     67.32 o 
  -2   8   7      749.93      738.10     46.51 o 
  -1   8   7      134.03      131.85     33.65 o 
   0   8   7     1009.60     1054.10     73.17 o 
   1   8   7      330.86      355.35     48.08 o 
   2   8   7      136.48       93.20     32.07 o 
   3   8   7      293.88      356.57     50.21 o 
   4   8   7       16.88        0.97     22.21 o 
   5   8   7      365.12      329.21     60.86 o 
   6   8   7      125.47      184.32     42.95 o 
   7   8   7      848.40      937.55    123.68 o 
   8   8   7      478.85      580.55     67.81 o 
   9   8   7      302.24      333.46     46.21 o 
 -11   9   7       36.93       55.41     29.82 o 
 -10   9   7       72.60       76.90     32.92 o 
  -9   9   7      137.97      161.15     33.21 o 
  -8   9   7      866.65      846.51     74.80 o 
  -7   9   7      884.08      969.18     62.38 o 
  -6   9   7      183.79      212.35     38.32 o 
  -5   9   7      583.07      613.58     52.23 o 
  -4   9   7      237.66      296.69     39.98 o 
  -3   9   7       42.59       23.30     22.18 o 
  -2   9   7      174.91      161.71     40.02 o 
  -1   9   7      351.24      358.57     40.55 o 
   0   9   7      171.81      134.32     31.17 o 
   1   9   7      269.02      295.81     56.50 o 
   2   9   7        2.80        0.00     24.92 o 
   3   9   7        6.37       34.91     28.68 o 
   4   9   7      283.61      285.29     65.22 o 
   5   9   7       17.82       44.43     27.39 o 
   6   9   7        1.27       11.25     21.20 o 
   7   9   7        1.34       16.07     52.68 o 
   8   9   7       52.67       91.37     34.75 o 
  -8  10   7       51.11       89.28     37.61 o 
  -7  10   7        4.17        9.36     25.88 o 
  -6  10   7        4.09       17.28     25.96 o 
  -5  10   7       68.38       81.16     30.35 o 
  -4  10   7      166.24      253.45     52.59 o 
  -3  10   7      203.03      214.57     49.06 o 
  -2  10   7      110.95      179.33     47.07 o 
  -1  10   7       16.20       32.51     33.07 o 
   0  10   7       70.44       87.69     54.10 o 
   1  10   7       17.23       22.49     29.00 o 
   2  10   7        8.34        0.20     26.09 o 
   3  10   7        1.17        1.19     21.82 o 
   4  10   7        7.01       16.76     24.36 o 
   5  10   7       93.73      173.12     41.18 o 
  -3  11   7       11.33        9.37     38.50 o 
  -2  11   7        1.87        9.49     41.48 o 
  -1  11   7        1.84       28.36     56.93 o 
   0  11   7       65.12       94.01     63.04 o 
 -18   0   8       45.96       51.48     46.46 o 
 -17   0   8       36.19       11.09     37.49 o 
 -16   0   8      199.20      233.07     51.46 o 
 -15   0   8     1012.35      970.00    264.48 o 
 -14   0   8      187.46      206.57     34.45 o 
 -13   0   8     6141.14     5979.95   1300.60 o 
 -12   0   8      980.56     1156.37    195.34 o 
 -11   0   8      471.64      482.98    107.86 o 
 -10   0   8      287.30      299.77     84.53 o 
  -9   0   8        0.34        1.96     19.63 o 
  -8   0   8      293.09      290.77     45.37 o 
  -7   0   8     5255.49     6324.66    169.27 o 
  -6   0   8     4038.82     5421.39    150.51 o 
  -5   0   8    10382.85    14579.55    234.27 o 
  -4   0   8     5508.51     6933.46    153.78 o 
  -3   0   8     4534.81     6125.51    137.64 o 
  -2   0   8     7442.49     8407.71   1898.27 o 
  -1   0   8     6475.29     7879.79   1325.03 o 
   0   0   8     1773.82     1976.66    249.87 o 
   1   0   8     5110.11     5624.57    413.14 o 
   2   0   8      227.47      290.11     22.94 o 
   3   0   8     7852.79     6734.84    320.32 o 
   4   0   8     1229.06     1456.66     43.75 o 
   5   0   8       46.25       89.11     16.62 o 
   6   0   8      382.32      318.25     53.44 o 
   7   0   8        5.65        1.75     20.29 o 
   8   0   8      165.63      234.71     54.75 o 
   9   0   8       61.18       30.76     34.90 o 
  10   0   8      170.62      176.03     55.84 o 
  11   0   8        6.26       17.89     37.08 o 
  12   0   8       53.22       49.73     45.81 o 
  13   0   8      110.02      140.26     58.24 o 
  14   0   8       21.21       64.57     42.97 o 
 -17   1   8       96.82       63.96     39.10 o 
 -16   1   8       14.06       35.23     23.32 o 
 -15   1   8       13.74       35.00     19.73 o 
 -14   1   8       98.92      104.42     22.28 o 
 -13   1   8       80.82      108.34     20.79 o 
 -12   1   8      410.77      384.03     33.49 o 
 -11   1   8       52.51       66.84     15.00 o 
 -10   1   8      110.99       85.06     14.34 o 
  -9   1   8      132.62      205.54     26.05 o 
  -8   1   8      604.99      528.85     64.76 o 
  -7   1   8      759.69      859.75     58.49 o 
  -6   1   8    25387.09    33411.74   1288.49 o 
  -5   1   8     1072.17     1334.47     66.64 o 
  -4   1   8     3363.78     4403.73    143.42 o 
  -3   1   8     1147.84     1535.05     50.74 o 
  -2   1   8     1571.25     1649.65    131.12 o 
  -1   1   8      952.77     1262.52    125.37 o 
   0   1   8     7076.44     7279.07    691.04 o 
   1   1   8     4040.80     5100.40    434.76 o 
   2   1   8    13927.33    14984.21    509.42 o 
   3   1   8     2246.43     2247.11     44.91 o 
   4   1   8       44.33       75.75     14.58 o 
   5   1   8      187.88      138.01     18.37 o 
   6   1   8       88.01       72.85     16.52 o 
   7   1   8      119.03      129.55     29.14 o 
   8   1   8     4287.15     4178.92    172.76 o 
   9   1   8      356.73      295.30     44.80 o 
  10   1   8      462.17      525.11     44.55 o 
  11   1   8      338.09      304.03     40.87 o 
  12   1   8      142.88      187.71     44.57 o 
  13   1   8       94.92       90.16     34.12 o 
  14   1   8       13.40       28.46     26.40 o 
 -17   2   8        9.15        0.00     27.05 o 
 -16   2   8        2.42        0.00     27.98 o 
 -15   2   8      271.44      262.13     35.09 o 
 -14   2   8        4.93        0.59     17.78 o 
 -13   2   8     3052.63     2650.57    454.98 o 
 -12   2   8      443.37      468.94     39.46 o 
 -11   2   8      730.00      595.24     35.12 o 
 -10   2   8       25.65       23.93     10.95 o 
  -9   2   8      164.79      127.23     21.72 o 
  -8   2   8        0.12        5.50     11.24 o 
  -7   2   8      888.22     1194.13    105.02 o 
  -6   2   8     2442.78     2409.86    219.90 o 
  -5   2   8      568.02      655.88     72.09 o 
  -4   2   8     3612.84     3712.69    109.50 o 
  -3   2   8      782.28      638.71     50.70 o 
  -2   2   8      279.36      279.36     20.76 o 
  -1   2   8       38.78       65.68     11.93 o 
   0   2   8       88.65       61.15     10.16 o 
   1   2   8     2439.38     2982.39    324.73 o 
   2   2   8       44.79       60.18     10.09 o 
   3   2   8     4863.79     4488.09    159.06 o 
   4   2   8     1308.22     1520.26     66.71 o 
   5   2   8     1308.93     1329.21     46.98 o 
   6   2   8     2647.83     2739.52     68.71 o 
   7   2   8      726.81      763.62     40.26 o 
   8   2   8      244.80      264.44     39.87 o 
   9   2   8      624.20      522.03     54.29 o 
  10   2   8       39.06       29.98     21.13 o 
  11   2   8       38.32       79.24     27.43 o 
  12   2   8      327.22      270.22     41.39 o 
  13   2   8      161.08      158.46     43.82 o 
  14   2   8      121.40      157.76     41.33 o 
 -17   3   8        1.54       25.54     28.98 o 
 -16   3   8        6.93       16.08     28.41 o 
 -15   3   8       16.29       13.23     23.26 o 
 -14   3   8       77.98       79.73     24.41 o 
 -13   3   8        3.66        0.00     16.53 o 
 -12   3   8     1936.08     1659.52    256.71 o 
 -11   3   8      458.88      322.57     30.66 o 
 -10   3   8       61.69       80.85     21.23 o 
  -9   3   8      264.16      306.36     31.12 o 
  -8   3   8     2293.36     1987.95    106.91 o 
  -7   3   8     1827.00     2111.69    163.86 o 
  -6   3   8     6392.28     6366.48    346.13 o 
  -5   3   8     1449.23     1406.11     47.44 o 
  -4   3   8      353.18      332.73     19.72 o 
  -3   3   8        7.89       19.69      9.56 o 
  -2   3   8      677.36      720.62     28.43 o 
  -1   3   8     3558.40     3465.59    113.07 o 
   0   3   8       38.70      102.05     12.63 o 
   1   3   8      808.53      833.83     60.21 o 
   2   3   8     8229.22    10138.92    986.54 o 
   3   3   8     1513.93     1447.36     64.28 o 
   4   3   8       90.93       97.98     18.21 o 
   5   3   8      872.06      821.96     53.64 o 
   6   3   8       88.33      115.98     21.13 o 
   7   3   8       24.91       17.17     16.71 o 
   8   3   8      887.10      937.47     48.90 o 
   9   3   8      416.69      359.11     38.97 o 
  10   3   8      450.06      497.51     45.80 o 
  11   3   8      109.05       90.61     29.39 o 
  12   3   8      177.93      182.76     37.58 o 
  13   3   8        8.52       16.80     28.20 o 
 -16   4   8       26.32       16.49     29.43 o 
 -15   4   8        5.65        0.00     24.73 o 
 -14   4   8       59.81       71.70     25.50 o 
 -13   4   8      579.74      595.02     44.71 o 
 -12   4   8      671.57      660.79     48.91 o 
 -11   4   8     1698.05     1611.47    134.72 o 
 -10   4   8       98.04      108.74     24.55 o 
  -9   4   8       81.37       66.93     19.75 o 
  -8   4   8        0.79        0.89     10.96 o 
  -7   4   8     1925.80     1904.54     66.36 o 
  -6   4   8     2666.40     2754.28    162.20 o 
  -5   4   8     2550.60     2542.01     66.95 o 
  -4   4   8     2020.79     1899.93     96.15 o 
  -3   4   8     4184.08     4233.70    115.33 o 
  -2   4   8        1.38        1.43      9.26 o 
  -1   4   8      142.71      110.22     15.76 o 
   0   4   8       71.52       39.47     10.59 o 
   1   4   8      422.16      434.57     24.21 o 
   2   4   8       98.09      107.13     14.38 o 
   3   4   8       58.68       70.17     17.30 o 
   4   4   8      781.60      686.96     37.47 o 
   5   4   8      473.70      569.01     36.09 o 
   6   4   8       31.97       33.39     18.05 o 
   7   4   8       95.17      110.09     24.21 o 
   8   4   8       36.35       56.24     22.58 o 
   9   4   8       93.73      119.16     28.98 o 
  10   4   8       44.79       26.09     23.89 o 
  11   4   8        0.13        8.98     24.38 o 
  12   4   8       66.34       87.90     33.10 o 
  13   4   8       65.62       74.47     33.58 o 
 -16   5   8        5.18       12.67     26.67 o 
 -15   5   8        9.49       31.35     38.29 o 
 -14   5   8        6.34        0.00     32.58 o 
 -13   5   8        2.36       15.25     25.07 o 
 -12   5   8      585.34      581.22     50.61 o 
 -11   5   8        0.34        4.83     18.88 o 
 -10   5   8      471.88      466.03     55.40 o 
  -9   5   8       34.74       17.61     16.50 o 
  -8   5   8       36.66       27.59     16.23 o 
  -7   5   8       25.35       34.45     16.00 o 
  -6   5   8      259.18      329.75     32.52 o 
  -5   5   8      407.34      356.79     31.72 o 
  -4   5   8      133.47      118.31     20.75 o 
  -3   5   8       58.13       90.14     18.37 o 
  -2   5   8      633.11      723.43     36.76 o 
  -1   5   8        7.98        6.86     13.57 o 
   0   5   8      291.00      323.45     26.38 o 
   1   5   8       76.97       69.66     16.98 o 
   2   5   8      546.44      572.22     34.06 o 
   3   5   8      740.19      737.30     39.32 o 
   4   5   8       22.00       43.78     17.15 o 
   5   5   8      243.61      233.25     32.32 o 
   6   5   8      225.77      216.76     29.49 o 
   7   5   8       56.24       40.22     21.44 o 
   8   5   8       27.10       27.52     19.05 o 
   9   5   8        1.64        0.00     17.78 o 
  10   5   8       73.88       95.10     30.69 o 
  11   5   8      171.14      164.24     36.38 o 
  12   5   8       46.93       62.84     41.42 o 
 -15   6   8       36.89       11.43     40.59 o 
 -14   6   8        2.94        0.00     34.53 o 
 -13   6   8      155.85      177.76     45.99 o 
 -12   6   8       17.13       36.85     26.82 o 
 -11   6   8      287.08      291.35     39.06 o 
 -10   6   8       61.70       69.16     24.42 o 
  -9   6   8      100.97       56.53     21.93 o 
  -8   6   8      121.50      110.35     26.07 o 
  -7   6   8        1.85        3.02     14.75 o 
  -6   6   8        2.80        0.00     13.12 o 
  -5   6   8       71.72       75.40     19.65 o 
  -4   6   8        5.22        5.64     15.71 o 
  -3   6   8      381.27      405.09     50.28 o 
  -2   6   8       41.23       18.03     13.73 o 
  -1   6   8      322.07      355.60     31.07 o 
   0   6   8        0.37        1.66     13.28 o 
   1   6   8      816.72      921.51    102.59 o 
   2   6   8        6.30       13.81     15.51 o 
   3   6   8      487.52      474.73     36.16 o 
   4   6   8      158.49      165.27     26.43 o 
   5   6   8      222.11      256.37     31.68 o 
   6   6   8      683.72      623.08     39.64 o 
   7   6   8       25.70       15.39     18.43 o 
   8   6   8        0.05        0.00     17.33 o 
   9   6   8        7.76       16.08     22.83 o 
  10   6   8      184.52      188.27     37.18 o 
  11   6   8       32.44       23.96     36.83 o 
 -14   7   8        0.10        0.00     39.32 o 
 -13   7   8       20.16       42.35     38.84 o 
 -12   7   8        2.57       18.33     28.46 o 
 -11   7   8      133.31      164.11     34.81 o 
 -10   7   8      726.32      735.65     56.28 o 
  -9   7   8        7.29       17.67     21.25 o 
  -8   7   8        0.20        2.91     18.38 o 
  -7   7   8       12.51       34.06     20.91 o 
  -6   7   8        2.86        4.91     16.65 o 
  -5   7   8        0.03        1.49     18.17 o 
  -4   7   8       30.72       16.38     16.28 o 
  -3   7   8       42.95       35.76     18.14 o 
  -2   7   8      170.21      160.28     26.51 o 
  -1   7   8      115.22      121.84     23.71 o 
   0   7   8       90.60       63.03     21.61 o 
   1   7   8      106.13       92.62     28.35 o 
   2   7   8       81.55       74.04     27.22 o 
   3   7   8      153.59      170.85     35.66 o 
   4   7   8      176.42      198.23     36.94 o 
   5   7   8      101.22      103.41     28.44 o 
   6   7   8      266.53      262.73     37.36 o 
   7   7   8       21.44       24.23     23.52 o 
   8   7   8       16.08        0.95     23.14 o 
   9   7   8      120.80      143.29     36.38 o 
  10   7   8        0.12       17.61     28.12 o 
 -12   8   8        0.71        2.66     26.76 o 
 -11   8   8        1.21        0.51     23.20 o 
 -10   8   8        5.12        0.08     21.74 o 
  -9   8   8       32.94       35.76     23.88 o 
  -8   8   8        7.60       13.94     22.14 o 
  -7   8   8       36.90       22.80     21.90 o 
  -6   8   8      149.14      203.36     41.65 o 
  -5   8   8       29.57       27.33     20.89 o 
  -4   8   8      210.24      232.27     34.71 o 
  -3   8   8       41.73       63.46     23.06 o 
  -2   8   8       14.32       24.19     25.29 o 
  -1   8   8      189.50      246.53     42.45 o 
   0   8   8        5.70        6.35     18.89 o 
   1   8   8       19.83       12.67     22.68 o 
   2   8   8       86.85       94.26     33.43 o 
   3   8   8       31.48       33.20     26.60 o 
   4   8   8        7.20       10.23     26.68 o 
   5   8   8       92.13      107.59     37.09 o 
   6   8   8      256.99      258.69     50.03 o 
   7   8   8      197.15      200.31     45.62 o 
   8   8   8       28.35       55.57     27.41 o 
   9   8   8        0.05       38.21     37.85 o 
 -10   9   8       32.06       63.82     28.22 o 
  -9   9   8       72.28      107.63     29.71 o 
  -8   9   8      162.86      189.33     36.32 o 
  -7   9   8       52.17       57.31     27.37 o 
  -6   9   8       58.54       99.64     31.23 o 
  -5   9   8        2.41        3.93     22.76 o 
  -4   9   8       40.86       43.49     23.78 o 
  -3   9   8       29.05       33.34     22.30 o 
  -2   9   8       51.44       58.49     30.40 o 
  -1   9   8      180.75      189.30     34.42 o 
   0   9   8      444.27      414.49     54.94 o 
   1   9   8      100.38      123.83     37.62 o 
   2   9   8        0.40        0.00     22.67 o 
   3   9   8       11.90       39.60     28.03 o 
   4   9   8        5.51       14.20     24.78 o 
   5   9   8        0.16        0.00     21.28 o 
   6   9   8        1.96        0.00     22.48 o 
   7   9   8        0.26       36.22     38.39 o 
  -8  10   8        6.56       24.25     26.11 o 
  -7  10   8       89.12      101.78     37.65 o 
  -6  10   8      300.36      367.54     48.36 o 
  -5  10   8      118.23      157.99     37.47 o 
  -4  10   8      162.10      242.37     53.29 o 
  -3  10   8      142.60      160.39     44.75 o 
  -2  10   8        7.70        3.07     29.90 o 
  -1  10   8        2.76       15.05     43.63 o 
   0  10   8      136.36      225.76     71.76 o 
   1  10   8       22.00       44.01     34.07 o 
   2  10   8       45.86       56.12     27.55 o 
   3  10   8       22.05        7.54     32.07 o 
   4  10   8       59.72       70.83     45.59 o 
 -17   1   9        4.61        0.00     29.02 o 
 -16   1   9        0.56        0.00     24.54 o 
 -15   1   9        9.43        2.32     17.78 o 
 -14   1   9       12.27       15.90     16.70 o 
 -13   1   9       94.27       71.05     18.90 o 
 -12   1   9       85.45      106.71     18.96 o 
 -11   1   9      253.50      240.35     30.16 o 
 -10   1   9       86.00      100.32     21.87 o 
  -9   1   9       81.06      131.91     24.46 o 
  -8   1   9      187.00      172.16     28.19 o 
  -7   1   9     2082.07     2336.98     76.81 o 
  -6   1   9     1242.69     1234.02     55.13 o 
  -5   1   9     5016.64     5838.90    110.20 o 
  -4   1   9        6.14       32.13     14.04 o 
  -3   1   9     2417.85     3016.85    353.59 o 
  -2   1   9       18.04       50.43     11.86 o 
  -1   1   9      418.41      442.00     45.07 o 
   0   1   9     9490.95    12362.09   1080.43 o 
   1   1   9     1397.87     1852.91    134.63 o 
   2   1   9     6641.46     7085.88    290.65 o 
   3   1   9      395.09      324.28     17.52 o 
   4   1   9        9.64       29.88     12.74 o 
   5   1   9       24.40       42.83     14.50 o 
   6   1   9      482.61      420.39     42.36 o 
   7   1   9      471.70      450.48     46.89 o 
   8   1   9      232.36      198.27     37.95 o 
   9   1   9       76.93       65.48     29.13 o 
  10   1   9       90.34       80.44     32.99 o 
  11   1   9       12.74       17.75     30.33 o 
  12   1   9       10.99       22.81     30.07 o 
  13   1   9        0.00       15.02     27.70 o 
  14   1   9        7.36       21.63     29.42 o 
 -17   2   9        0.74        0.00     29.28 o 
 -16   2   9       20.96       22.69     24.47 o 
 -15   2   9      105.20      133.99     29.01 o 
 -14   2   9      452.43      476.63     57.40 o 
 -13   2   9        1.51        7.11     17.80 o 
 -12   2   9      411.28      411.03     39.72 o 
 -11   2   9       26.23       34.45     19.22 o 
 -10   2   9       44.84       56.37     18.84 o 
  -9   2   9        1.69        9.61     12.90 o 
  -8   2   9        3.19        2.35     10.48 o 
  -7   2   9     1052.19     1114.77    101.52 o 
  -6   2   9      847.26      820.92     45.95 o 
  -5   2   9        3.48       24.10     13.31 o 
  -4   2   9      517.97      418.52     48.77 o 
  -3   2   9      657.63      693.56     41.20 o 
  -2   2   9      230.97      230.79     20.05 o 
  -1   2   9     1972.85     2115.94    189.62 o 
   0   2   9      873.66      966.02    101.77 o 
   1   2   9      562.89      722.98     77.36 o 
   2   2   9     2982.10     3279.62    335.01 o 
   3   2   9      876.95      851.44     41.94 o 
   4   2   9       90.98      132.66     19.72 o 
   5   2   9       47.19       35.42     14.89 o 
   6   2   9       78.34      106.98     20.26 o 
   7   2   9        1.32        4.36     20.36 o 
   8   2   9       93.82       85.61     29.56 o 
   9   2   9      216.55      274.72     44.86 o 
  10   2   9       44.23       59.85     25.42 o 
  11   2   9       95.23      107.89     31.59 o 
  12   2   9        2.26        0.00     25.49 o 
  13   2   9       31.05       53.17     34.57 o 
 -17   3   9       64.37       81.36     33.32 o 
 -16   3   9      189.56      227.21     41.45 o 
 -15   3   9      120.93      106.33     27.79 o 
 -14   3   9        0.02        0.00     18.55 o 
 -13   3   9        3.39        0.00     18.97 o 
 -12   3   9     1293.05     1207.01    120.39 o 
 -11   3   9      237.91      245.30     37.56 o 
 -10   3   9        7.60        7.76     15.65 o 
  -9   3   9      641.38      618.41     54.08 o 
  -8   3   9       96.60      103.75     20.13 o 
  -7   3   9      255.33      234.23     26.72 o 
  -6   3   9      376.52      372.79     32.96 o 
  -5   3   9       22.39       25.53      9.86 o 
  -4   3   9      312.04      347.41     23.54 o 
  -3   3   9        1.27       12.32      9.67 o 
  -2   3   9      738.10      596.27     57.61 o 
  -1   3   9     3739.65     4349.52    205.97 o 
   0   3   9     6602.01     7118.45    536.09 o 
   1   3   9     2884.23     3061.66    301.27 o 
   2   3   9      493.49      575.82     72.81 o 
   3   3   9      619.79      611.72     33.88 o 
   4   3   9      574.38      549.75     33.04 o 
   5   3   9      209.15      209.02     25.38 o 
   6   3   9     2155.74     2055.67     77.58 o 
   7   3   9     2066.02     2014.18     83.49 o 
   8   3   9      132.24      173.64     38.56 o 
   9   3   9      565.71      587.60     59.43 o 
  10   3   9       68.14       65.91     27.61 o 
  11   3   9       11.30       15.28     24.49 o 
  12   3   9        9.06       24.93     26.29 o 
  13   3   9        0.08        0.00     27.33 o 
 -16   4   9       89.89       83.60     47.27 o 
 -15   4   9      180.24      180.99     41.15 o 
 -14   4   9      476.49      542.91     59.48 o 
 -13   4   9        2.79        0.04     21.07 o 
 -12   4   9      307.34      359.37     41.00 o 
 -11   4   9      383.51      300.20     37.05 o 
 -10   4   9       45.27       46.60     19.81 o 
  -9   4   9       29.65       21.65     16.19 o 
  -8   4   9      865.36      673.14     65.81 o 
  -7   4   9       11.88       16.61     13.40 o 
  -6   4   9     1155.06      974.16     44.86 o 
  -5   4   9      847.86      756.59     39.18 o 
  -4   4   9       92.91       92.83     17.46 o 
  -3   4   9      989.72     1020.08     44.81 o 
  -2   4   9      735.38      770.10     32.27 o 
  -1   4   9     2091.79     2315.70     53.91 o 
   0   4   9      155.44      194.27     17.71 o 
   1   4   9       40.32       26.54     10.99 o 
   2   4   9     1052.86     1004.26     42.29 o 
   3   4   9      882.25      859.36     41.45 o 
   4   4   9      280.83      365.43     31.50 o 
   5   4   9      923.38      903.60     45.41 o 
   6   4   9       20.29       36.31     18.96 o 
   7   4   9      752.06      795.83     46.78 o 
   8   4   9        0.05        0.00     18.88 o 
   9   4   9        1.51        0.00     19.76 o 
  10   4   9        0.67        3.86     22.28 o 
  11   4   9        0.47        0.00     22.60 o 
  12   4   9        0.96        0.40     28.13 o 
 -16   5   9       50.62       48.84     47.13 o 
 -15   5   9       40.35       21.09     36.97 o 
 -14   5   9        2.44       20.12     28.85 o 
 -13   5   9      317.80      285.86     42.10 o 
 -12   5   9     1774.63     1632.69     78.77 o 
 -11   5   9      415.96      424.68     42.99 o 
 -10   5   9       85.59       88.27     24.34 o 
  -9   5   9     2310.09     2097.54     77.22 o 
  -8   5   9      444.47      471.38     43.96 o 
  -7   5   9      541.08      508.87     39.65 o 
  -6   5   9      158.12      109.06     21.78 o 
  -5   5   9        0.46        0.00     10.55 o 
  -4   5   9        0.92        5.99     12.24 o 
  -3   5   9      526.08      518.21     55.72 o 
  -2   5   9      418.92      389.42     36.32 o 
  -1   5   9     2068.01     2143.11     73.99 o 
   0   5   9     5028.86     4962.18     87.56 o 
   1   5   9     3304.95     3376.96     62.44 o 
   2   5   9      589.73      546.46     35.85 o 
   3   5   9      211.95      247.88     28.01 o 
   4   5   9        4.48        0.28     13.65 o 
   5   5   9      546.32      503.67     39.24 o 
   6   5   9      523.74      548.35     42.45 o 
   7   5   9     1419.97     1433.01     70.93 o 
   8   5   9        7.17        0.00     16.61 o 
   9   5   9      146.28      177.24     35.17 o 
  10   5   9        1.11        0.00     24.08 o 
  11   5   9        0.46       10.62     27.44 o 
  12   5   9        6.83        0.00     38.83 o 
 -15   6   9       78.74       23.20     40.08 o 
 -14   6   9      468.12      558.37     72.53 o 
 -13   6   9       45.13       14.62     27.55 o 
 -12   6   9      384.57      410.88     46.88 o 
 -11   6   9        8.07        3.72     21.15 o 
 -10   6   9      217.05      220.92     35.74 o 
  -9   6   9       31.87       21.15     19.18 o 
  -8   6   9     1010.44     1002.57     85.03 o 
  -7   6   9      223.38      245.58     32.55 o 
  -6   6   9     1547.14     1422.58    119.57 o 
  -5   6   9     1812.20     1707.26     81.07 o 
  -4   6   9      550.94      462.93     37.72 o 
  -3   6   9       80.43      116.26     22.65 o 
  -2   6   9       75.83       55.37     18.10 o 
  -1   6   9       79.58       76.38     23.76 o 
   0   6   9      686.59      659.66     55.59 o 
   1   6   9       22.86       15.52     18.00 o 
   2   6   9     1088.36     1093.86     49.98 o 
   3   6   9      353.36      355.09     35.07 o 
   4   6   9      261.05      312.86     33.68 o 
   5   6   9     1107.89     1146.34     56.47 o 
   6   6   9       12.19       19.82     20.06 o 
   7   6   9      770.59      894.16     84.16 o 
   8   6   9        0.58       14.44     19.59 o 
   9   6   9        7.83       13.56     23.63 o 
  10   6   9       44.34       51.28     35.87 o 
  11   6   9        9.37       10.69     38.88 o 
 -14   7   9       37.52       35.83     40.55 o 
 -13   7   9       93.30      130.20     48.84 o 
 -12   7   9      232.54      192.10     38.37 o 
 -11   7   9      146.97      156.36     34.98 o 
 -10   7   9      519.84      441.42     47.40 o 
  -9   7   9      143.67      153.88     31.89 o 
  -8   7   9      675.92      603.90     50.26 o 
  -7   7   9      391.95      408.24     41.44 o 
  -6   7   9      111.86      119.34     27.43 o 
  -5   7   9       40.91       21.80     17.84 o 
  -4   7   9       46.64       22.11     18.01 o 
  -3   7   9     1955.41     1830.87     83.81 o 
  -2   7   9      578.24      627.73     47.21 o 
  -1   7   9      737.85      716.19     95.43 o 
   0   7   9     1824.08     1896.04    193.07 o 
   1   7   9      535.87      517.46     51.85 o 
   2   7   9       22.26       19.91     23.99 o 
   3   7   9      184.17      138.20     34.01 o 
   4   7   9        9.51       17.80     25.37 o 
   5   7   9      177.34      258.37     44.14 o 
   6   7   9      629.03      549.42     50.28 o 
   7   7   9      937.03      995.94     61.43 o 
   8   7   9      284.09      301.84     44.11 o 
   9   7   9      514.80      588.23     56.97 o 
  10   7   9      201.53      222.18     56.28 o 
 -12   8   9      106.65      182.91     44.97 o 
 -11   8   9      146.54      149.39     34.32 o 
 -10   8   9        1.09        5.62     21.12 o 
  -9   8   9      125.05       96.00     28.52 o 
  -8   8   9      110.70      122.91     31.08 o 
  -7   8   9      278.47      279.41     39.20 o 
  -6   8   9      392.16      381.96     43.05 o 
  -5   8   9      347.22      370.76     41.37 o 
  -4   8   9      743.63      660.95     59.32 o 
  -3   8   9      123.57      146.24     29.38 o 
  -2   8   9      260.22      276.84     34.99 o 
  -1   8   9        1.89        0.00     22.45 o 
   0   8   9       27.37       30.37     28.16 o 
   1   8   9      118.25      142.68     37.27 o 
   2   8   9      310.24      377.36     76.56 o 
   3   8   9       86.98       78.31     48.64 o 
   4   8   9      812.01      773.72     85.29 o 
   5   8   9      618.35      596.76     93.58 o 
   6   8   9      245.70      247.05     47.37 o 
   7   8   9      297.97      341.57     54.65 o 
   8   8   9        3.92       18.26     25.31 o 
 -10   9   9      344.27      384.01     49.56 o 
  -9   9   9      173.46      245.74     40.96 o 
  -8   9   9      203.50      170.56     35.46 o 
  -7   9   9      165.82      248.64     40.68 o 
  -6   9   9      259.86      249.95     41.09 o 
  -5   9   9       27.63       31.05     30.60 o 
  -4   9   9       45.50       60.08     27.53 o 
  -3   9   9      136.69      200.70     43.71 o 
  -2   9   9      271.63      375.62     54.51 o 
  -1   9   9        6.84       48.64     41.23 o 
   0   9   9      500.38      518.55     59.62 o 
   1   9   9      327.06      302.88     54.64 o 
   2   9   9       71.96       84.85     33.89 o 
   3   9   9       64.96       50.23     28.45 o 
   4   9   9      118.72      152.84     49.62 o 
   5   9   9       76.76      136.09     38.07 o 
   6   9   9      210.48      155.36     39.32 o 
  -7  10   9       80.11       61.85     28.22 o 
  -6  10   9       33.27       57.66     28.17 o 
  -5  10   9       73.08      151.69     45.44 o 
  -4  10   9      112.62      159.38     47.50 o 
  -3  10   9        3.48       35.08     35.72 o 
  -2  10   9        0.84        7.63     45.81 o 
  -1  10   9       26.81       45.15     54.97 o 
   0  10   9       24.94       33.45     29.47 o 
   1  10   9        0.90        1.44     25.34 o 
   2  10   9      107.22      154.53     38.04 o 
   3  10   9       10.87        0.00     23.54 o 
 -17   0  10      224.31      356.02     76.56 o 
 -16   0  10      119.30      135.76     44.13 o 
 -15   0  10      477.33      438.39     82.13 o 
 -14   0  10       15.90       38.61     44.50 o 
 -13   0  10      797.46      956.72     97.07 o 
 -12   0  10       58.34      184.32     53.01 o 
 -11   0  10       44.18       51.48     33.59 o 
 -10   0  10        7.53       50.82     29.23 o 
  -9   0  10      126.93      174.50     42.54 o 
  -8   0  10     4810.69     6173.93    185.19 o 
  -7   0  10     8372.04    10341.95    229.91 o 
  -6   0  10    28018.90    39243.88    429.71 o 
  -5   0  10     8537.39    13785.56    244.30 o 
  -4   0  10     4016.43     3776.47    123.24 o 
  -3   0  10       53.99       65.00     24.43 o 
  -2   0  10     5420.44     6111.59   1215.31 o 
  -1   0  10     2306.29     2366.25    319.56 o 
   0   0  10     3747.70     4611.52    404.85 o 
   1   0  10     5031.22     5213.89    354.79 o 
   2   0  10      516.13      621.92     34.33 o 
   3   0  10      540.90      479.83     31.11 o 
   4   0  10       44.35        6.76     19.63 o 
   5   0  10      205.93      215.29     47.55 o 
   6   0  10     2723.48     2375.86    129.79 o 
   7   0  10      202.17      172.76     51.04 o 
   8   0  10       14.45        0.00     30.54 o 
   9   0  10      127.48      148.55     54.75 o 
  10   0  10      465.33      396.34     79.40 o 
  11   0  10      273.05      481.63     88.78 o 
  12   0  10      252.29      226.85     67.84 o 
  13   0  10       58.97       59.33     39.26 o 
 -17   1  10        3.63        4.97     27.22 o 
 -16   1  10        2.70       12.61     26.72 o 
 -15   1  10      162.90      231.01     48.10 o 
 -14   1  10     1603.22     1553.56    141.74 o 
 -13   1  10      222.00      298.65     46.65 o 
 -12   1  10      451.33      523.39     52.90 o 
 -11   1  10      119.99      158.28     33.67 o 
 -10   1  10      187.54      202.48     34.43 o 
  -9   1  10      242.56      299.73     36.97 o 
  -8   1  10      816.68      641.44     45.11 o 
  -7   1  10       14.59       24.45     15.99 o 
  -6   1  10      309.45      486.43     37.77 o 
  -5   1  10      836.23     1123.49     51.89 o 
  -4   1  10    11530.73    14686.62    801.73 o 
  -3   1  10     1130.33     1152.52    135.90 o 
  -2   1  10     2577.89     3332.71    376.43 o 
  -1   1  10     4708.08     4803.39    425.75 o 
   0   1  10      899.63     1134.29     75.41 o 
   1   1  10        5.19        7.83      8.15 o 
   2   1  10        0.60        3.05      8.34 o 
   3   1  10     1210.60     1104.77     30.24 o 
   4   1  10     1521.23     1557.82     49.11 o 
   5   1  10       12.70        8.87     15.15 o 
   6   1  10        5.64        6.37     18.32 o 
   7   1  10     1220.03     1291.73     73.34 o 
   8   1  10     2897.40     2827.84    108.66 o 
   9   1  10      726.90      742.25     62.67 o 
  10   1  10      139.17      200.71     44.57 o 
  11   1  10       47.02       47.64     33.54 o 
  12   1  10       28.38       53.34     32.69 o 
  13   1  10       71.79       64.02     34.86 o 
 -17   2  10       33.73       70.80     48.08 o 
 -16   2  10       46.17       54.50     32.02 o 
 -15   2  10      151.44      163.39     35.91 o 
 -14   2  10      161.45      198.57     35.43 o 
 -13   2  10      681.80      634.76     79.69 o 
 -12   2  10      449.10      464.29     49.59 o 
 -11   2  10      159.45      131.96     26.37 o 
 -10   2  10        3.92       25.96     15.65 o 
  -9   2  10       56.65       50.31     16.66 o 
  -8   2  10      259.33      297.79     36.39 o 
  -7   2  10     3689.88     4010.45    104.57 o 
  -6   2  10     3623.03     4192.84    103.26 o 
  -5   2  10     3107.58     3436.59     89.96 o 
  -4   2  10      480.77      479.68     26.74 o 
  -3   2  10      467.19      534.60     51.51 o 
  -2   2  10      449.06      483.16     46.27 o 
  -1   2  10     1853.42     1781.88    190.32 o 
   0   2  10     3373.94     4155.51    450.99 o 
   1   2  10     7179.16     8389.35    913.39 o 
   2   2  10     5048.23     5940.46    463.65 o 
   3   2  10     4459.79     4288.31    123.83 o 
   4   2  10      581.01      541.85     33.26 o 
   5   2  10      482.54      592.48     35.72 o 
   6   2  10      272.20      295.13     39.67 o 
   7   2  10     1330.76     1384.61    111.36 o 
   8   2  10        7.52       23.15     25.23 o 
   9   2  10      641.92      748.26     62.62 o 
  10   2  10      306.61      206.76     43.82 o 
  11   2  10      501.56      582.89     52.20 o 
  12   2  10      311.88      307.64     55.88 o 
  13   2  10       66.40      109.68     39.42 o 
 -17   3  10       36.16       23.10     43.53 o 
 -16   3  10        0.14        8.47     29.29 o 
 -15   3  10       12.10       11.82     27.40 o 
 -14   3  10      434.54      485.00     64.50 o 
 -13   3  10      651.58      640.76     51.83 o 
 -12   3  10      260.36      258.92     36.00 o 
 -11   3  10      547.95      582.03     45.85 o 
 -10   3  10     1957.66     1792.40    155.16 o 
  -9   3  10      246.50      280.70     31.90 o 
  -8   3  10       44.08       53.76     17.19 o 
  -7   3  10      127.50      186.75     25.02 o 
  -6   3  10      346.90      367.64     30.63 o 
  -5   3  10     1661.35     1307.07     89.68 o 
  -4   3  10      202.46      251.84     22.05 o 
  -3   3  10      393.71      392.32     25.35 o 
  -2   3  10     4023.40     4707.26    366.95 o 
  -1   3  10     1538.17     1764.17    164.36 o 
   0   3  10      330.63      508.91     45.75 o 
   1   3  10     1692.64     2108.96    209.90 o 
   2   3  10      114.78      103.09     18.74 o 
   3   3  10       11.35       24.60     13.59 o 
   4   3  10      141.20      123.48     21.62 o 
   5   3  10      483.37      494.74     35.90 o 
   6   3  10       25.51       52.48     20.04 o 
   7   3  10      115.74       91.03     30.95 o 
   8   3  10     2060.78     2205.47    169.16 o 
   9   3  10      201.62      197.13     44.03 o 
  10   3  10       59.98       40.27     25.89 o 
  11   3  10        8.82        9.66     25.63 o 
  12   3  10      165.66      171.64     37.47 o 
  13   3  10      105.65      124.96     42.05 o 
 -16   4  10       51.90       64.10     44.95 o 
 -15   4  10      100.84      117.47     35.69 o 
 -14   4  10      181.35      221.84     39.82 o 
 -13   4  10      824.72      726.09     55.98 o 
 -12   4  10      125.48      155.11     31.04 o 
 -11   4  10      143.62      135.04     28.53 o 
 -10   4  10     1765.03     1573.29    105.23 o 
  -9   4  10     1819.29     1633.88     98.99 o 
  -8   4  10      225.54      196.01     28.36 o 
  -7   4  10     2827.00     2610.00    291.50 o 
  -6   4  10      542.89      460.16     33.79 o 
  -5   4  10     1373.80     1168.44     51.39 o 
  -4   4  10      973.59     1011.83     54.10 o 
  -3   4  10      887.99      905.04     36.32 o 
  -2   4  10      129.13      131.58     17.90 o 
  -1   4  10      535.62      563.57     26.96 o 
   0   4  10       21.50       19.93     10.15 o 
   1   4  10     1378.72     1676.61    109.49 o 
   2   4  10      596.75      611.71     35.83 o 
   3   4  10     1206.89      989.69     45.79 o 
   4   4  10      209.77      217.71     27.83 o 
   5   4  10       66.19       58.08     20.29 o 
   6   4  10       59.92       47.34     19.80 o 
   7   4  10      337.77      355.18     37.87 o 
   8   4  10        0.80        0.67     27.14 o 
   9   4  10       82.50      140.16     41.35 o 
  10   4  10      128.96      108.55     31.39 o 
  11   4  10      216.73      315.43     45.45 o 
  12   4  10       58.00       63.54     32.76 o 
 -16   5  10       11.29        0.00     40.92 o 
 -15   5  10        0.43        5.80     37.55 o 
 -14   5  10       29.77       25.62     26.62 o 
 -13   5  10       76.92       71.52     34.51 o 
 -12   5  10        7.23        0.00     21.35 o 
 -11   5  10      167.60      170.26     33.19 o 
 -10   5  10      412.86      431.15     46.04 o 
  -9   5  10      151.12      156.92     29.56 o 
  -8   5  10      514.43      473.39     42.35 o 
  -7   5  10        8.73       11.08     15.53 o 
  -6   5  10       58.42       56.03     19.53 o 
  -5   5  10        7.85       12.83     13.25 o 
  -4   5  10       13.64        3.24     11.96 o 
  -3   5  10       45.81       37.23     19.01 o 
  -2   5  10      449.35      412.58     39.10 o 
  -1   5  10       58.91       43.14     18.13 o 
   0   5  10      315.68      323.24     24.08 o 
   1   5  10        0.19        0.00     11.74 o 
   2   5  10      328.91      275.57     29.17 o 
   3   5  10       43.91       70.36     19.57 o 
   4   5  10        4.44        3.76     15.25 o 
   5   5  10        5.10        0.00     16.11 o 
   6   5  10       71.05       79.89     24.77 o 
   7   5  10        0.31       14.97     21.48 o 
   8   5  10      760.58      822.81     53.63 o 
   9   5  10      302.34      281.76     42.16 o 
  10   5  10      192.97      211.97     40.57 o 
  11   5  10       48.62       63.71     33.02 o 
 -15   6  10        0.15        6.87     39.21 o 
 -14   6  10        2.50       15.32     30.46 o 
 -13   6  10      313.16      345.63     47.70 o 
 -12   6  10       98.93       84.30     30.53 o 
 -11   6  10       25.90       22.17     22.42 o 
 -10   6  10      151.46      131.09     30.18 o 
  -9   6  10      461.96      465.47     44.95 o 
  -8   6  10       69.78       67.64     23.09 o 
  -7   6  10      176.51      145.89     28.75 o 
  -6   6  10      283.80      256.87     33.26 o 
  -5   6  10       70.01       91.76     23.53 o 
  -4   6  10       24.97       15.64     15.64 o 
  -3   6  10      245.45      255.86     30.22 o 
  -2   6  10      198.41      209.31     34.24 o 
  -1   6  10        7.71        0.00     15.94 o 
   0   6  10      102.59      124.91     23.13 o 
   1   6  10       58.36       74.54     27.96 o 
   2   6  10       25.80       40.53     24.90 o 
   3   6  10      192.21      206.85     29.57 o 
   4   6  10      958.85      962.90     51.87 o 
   5   6  10      184.64      253.67     34.45 o 
   6   6  10       75.88       88.17     27.38 o 
   7   6  10       55.70       92.57     29.59 o 
   8   6  10       12.03       49.26     23.66 o 
   9   6  10        7.00       28.31     34.37 o 
  10   6  10       18.33        0.00     34.80 o 
 -13   7  10        1.95        9.53     30.40 o 
 -12   7  10        0.01       14.59     24.20 o 
 -11   7  10        9.90        0.00     19.78 o 
 -10   7  10        0.04        8.15     21.50 o 
  -9   7  10        0.47        3.03     22.07 o 
  -8   7  10      293.15      290.71     38.91 o 
  -7   7  10        2.41        0.00     17.65 o 
  -6   7  10       15.74        4.29     17.12 o 
  -5   7  10       24.60       34.93     18.74 o 
  -4   7  10       77.37       52.86     20.81 o 
  -3   7  10        3.75        6.73     15.06 o 
  -2   7  10       44.90       47.33     25.89 o 
  -1   7  10      269.02      249.37     32.29 o 
   0   7  10      320.28      197.67     39.47 o 
   1   7  10        8.18       18.46     23.94 o 
   2   7  10       88.07      145.38     36.22 o 
   3   7  10      422.12      391.01     50.05 o 
   4   7  10        0.02        6.56     24.53 o 
   5   7  10       24.58       45.35     31.61 o 
   6   7  10      176.92      150.38     41.48 o 
   7   7  10       34.19       37.22     26.00 o 
   8   7  10       52.38       32.64     26.98 o 
   9   7  10        0.01        6.34     25.88 o 
 -12   8  10       33.68       65.44     29.15 o 
 -11   8  10        2.22       18.37     21.28 o 
 -10   8  10       12.52       17.35     21.48 o 
  -9   8  10        9.05       22.20     23.45 o 
  -8   8  10       20.78       19.00     22.71 o 
  -7   8  10       11.74       16.24     21.21 o 
  -6   8  10       35.91       29.63     22.99 o 
  -5   8  10        0.52        7.99     19.53 o 
  -4   8  10        0.35       19.61     21.26 o 
  -3   8  10       61.67       97.36     26.20 o 
  -2   8  10      126.83      210.02     40.41 o 
  -1   8  10        0.79        0.00     22.48 o 
   0   8  10      498.62      446.90     54.41 o 
   1   8  10      174.72      175.16     40.62 o 
   2   8  10      114.65      113.62     35.33 o 
   3   8  10        6.41        0.87     33.16 o 
   4   8  10       57.34       28.96     27.60 o 
   5   8  10        0.65        8.44     25.78 o 
   6   8  10       25.36       54.61     28.50 o 
   7   8  10        0.09        0.00     22.73 o 
   8   8  10        5.61       37.00     27.46 o 
 -10   9  10       81.74       96.72     31.09 o 
  -9   9  10       13.48       24.23     26.11 o 
  -8   9  10        0.04       11.83     22.10 o 
  -7   9  10      135.40      138.77     33.08 o 
  -6   9  10      245.93      154.72     33.39 o 
  -5   9  10      171.96      192.88     37.30 o 
  -4   9  10        2.89        5.84     21.64 o 
  -3   9  10        0.68       11.75     26.17 o 
  -2   9  10        0.98       15.27     37.52 o 
  -1   9  10       31.70       49.30     47.99 o 
   0   9  10       64.19      104.70     49.73 o 
   1   9  10      125.09       92.70     49.08 o 
   2   9  10        0.25       11.35     23.34 o 
   3   9  10       17.34       41.47     28.04 o 
   4   9  10       13.51       33.90     27.92 o 
   5   9  10       38.81       55.16     30.15 o 
   6   9  10       56.29       84.39     37.63 o 
  -7  10  10      158.83      200.32     39.85 o 
  -6  10  10       52.29       56.22     28.27 o 
  -5  10  10      184.64      236.08     51.08 o 
  -4  10  10      215.84      243.95     51.95 o 
  -3  10  10       54.29       65.51     55.51 o 
  -2  10  10        1.43        0.00     37.95 o 
  -1  10  10        0.97        7.63     44.93 o 
   0  10  10       75.37      105.79     36.84 o 
   1  10  10      244.90      243.71     57.15 o 
   2  10  10       53.42       74.72     33.32 o 
 -17   1  11        6.28        0.00     35.69 o 
 -16   1  11        0.82        0.00     31.55 o 
 -15   1  11        0.12       13.45     29.07 o 
 -14   1  11       48.54       45.90     31.76 o 
 -13   1  11       42.69       71.84     32.32 o 
 -12   1  11       44.21       22.23     22.90 o 
 -11   1  11      461.29      462.08     49.12 o 
 -10   1  11       33.03       45.47     21.52 o 
  -9   1  11     1164.61     1157.07    119.32 o 
  -8   1  11      224.81      285.06     40.35 o 
  -7   1  11        7.33       42.42     18.81 o 
  -6   1  11      308.81      404.29     37.09 o 
  -5   1  11     2295.24     2783.56    106.23 o 
  -4   1  11      738.54      875.05    124.80 o 
  -3   1  11     2553.18     3269.37    380.14 o 
  -2   1  11      565.82      768.97     87.53 o 
  -1   1  11     1150.11     1394.98    125.34 o 
   0   1  11       19.46       56.55     12.00 o 
   1   1  11        0.36       11.92      9.62 o 
   2   1  11       58.85       69.52     12.57 o 
   3   1  11       56.17       80.66     16.68 o 
   4   1  11        0.21        0.00     10.94 o 
   5   1  11      212.92      198.32     34.77 o 
   6   1  11      227.21      299.19     42.26 o 
   7   1  11        6.00        6.32     20.65 o 
   8   1  11       11.34       20.25     24.67 o 
   9   1  11       10.67       36.67     29.56 o 
  10   1  11        0.07        1.64     26.07 o 
  11   1  11       33.91        8.72     27.02 o 
  12   1  11        1.31        9.06     31.23 o 
  13   1  11        1.29       21.92     26.17 o 
 -17   2  11        0.20        0.00     32.47 o 
 -16   2  11       22.53       35.12     30.22 o 
 -15   2  11       38.66       33.38     26.19 o 
 -14   2  11       40.48       32.28     23.96 o 
 -13   2  11       76.55       50.72     23.21 o 
 -12   2  11       83.47       84.45     24.99 o 
 -11   2  11      351.06      302.29     34.89 o 
 -10   2  11        1.05        7.92     18.74 o 
  -9   2  11      188.64      288.54     38.43 o 
  -8   2  11     1905.74     1973.91     78.73 o 
  -7   2  11      627.17      647.86     46.41 o 
  -6   2  11      146.93      261.68     33.01 o 
  -5   2  11       22.66       20.50     12.30 o 
  -4   2  11     1015.08      954.33     94.76 o 
  -3   2  11      340.63      334.36     34.08 o 
  -2   2  11      109.51      133.32     19.56 o 
  -1   2  11      514.66      633.98     70.46 o 
   0   2  11     2361.37     2885.89    282.61 o 
   1   2  11       35.86       52.36     12.70 o 
   2   2  11     1624.75     1774.03     54.66 o 
   3   2  11      525.41      539.20     33.51 o 
   4   2  11      279.20      305.45     28.48 o 
   5   2  11       23.89       28.41     16.83 o 
   6   2  11       49.09       40.09     23.66 o 
   7   2  11      483.12      417.14     51.12 o 
   8   2  11      361.64      366.71     50.35 o 
   9   2  11        6.17       20.43     27.76 o 
  10   2  11      119.34      175.84     44.81 o 
  11   2  11       78.30       96.96     33.79 o 
  12   2  11        0.13        5.91     34.38 o 
 -17   3  11        4.92       21.82     44.69 o 
 -16   3  11       22.43        8.25     28.88 o 
 -15   3  11        3.68        0.00     25.48 o 
 -14   3  11       79.93       56.55     27.00 o 
 -13   3  11      300.65      288.19     39.69 o 
 -12   3  11      229.72      231.18     35.13 o 
 -11   3  11      818.14      792.78     65.68 o 
 -10   3  11       26.45       37.23     18.46 o 
  -9   3  11      669.82      661.85     62.58 o 
  -8   3  11        8.93       28.94     15.87 o 
  -7   3  11      795.76      670.58     47.88 o 
  -6   3  11     2740.25     2721.55    216.72 o 
  -5   3  11     2391.70     2361.50    118.96 o 
  -4   3  11       52.14       37.59     13.88 o 
  -3   3  11      908.21      957.43     76.77 o 
  -2   3  11       56.73      109.78     17.67 o 
  -1   3  11      574.32      542.32     46.90 o 
   0   3  11      664.59      768.04     85.77 o 
   1   3  11      461.82      550.36     49.50 o 
   2   3  11      719.65      689.46     37.34 o 
   3   3  11     2327.41     2419.55     67.97 o 
   4   3  11     1330.41     1212.36     51.09 o 
   5   3  11      421.34      501.92     38.17 o 
   6   3  11     1965.75     1888.31     86.98 o 
   7   3  11       80.65       62.08     30.55 o 
   8   3  11       11.11       16.91     27.55 o 
   9   3  11        9.25        0.00     29.68 o 
  10   3  11        6.31       23.23     31.47 o 
  11   3  11        1.58        0.00     24.60 o 
  12   3  11        9.41       18.79     29.27 o 
 -16   4  11       24.89       44.48     34.04 o 
 -15   4  11       11.60       28.59     29.35 o 
 -14   4  11        0.25        0.92     24.46 o 
 -13   4  11       79.20       60.02     27.93 o 
 -12   4  11       27.78        1.64     19.62 o 
 -11   4  11      479.18      459.46     44.03 o 
 -10   4  11        5.51        0.00     16.09 o 
  -9   4  11      211.22      194.39     30.76 o 
  -8   4  11     2016.17     1992.73    147.74 o 
  -7   4  11      307.34      313.54     33.18 o 
  -6   4  11      592.56      580.86     63.58 o 
  -5   4  11      208.01      218.12     33.01 o 
  -4   4  11       11.29        6.90     14.88 o 
  -3   4  11        0.51        4.27     11.34 o 
  -2   4  11        8.46        9.32     11.52 o 
  -1   4  11     1103.22     1196.26     63.89 o 
   0   4  11     1418.62     1561.26    116.84 o 
   1   4  11     1741.61     1570.12     54.40 o 
   2   4  11      787.25      753.48     40.81 o 
   3   4  11      169.55      176.96     25.94 o 
   4   4  11       33.40       31.70     17.88 o 
   5   4  11        2.91       10.18     17.41 o 
   6   4  11      100.90      146.34     28.34 o 
   7   4  11       35.85       72.53     31.55 o 
   8   4  11       87.62      121.81     38.85 o 
   9   4  11      159.44      164.24     44.96 o 
  10   4  11       27.64       45.78     29.75 o 
  11   4  11       94.46       88.52     33.84 o 
 -15   5  11      108.08      126.46     39.75 o 
 -14   5  11      123.20      129.35     36.11 o 
 -13   5  11      571.34      530.23     52.45 o 
 -12   5  11      943.54      929.92     63.18 o 
 -11   5  11      460.92      448.34     46.15 o 
 -10   5  11      155.23      134.16     29.83 o 
  -9   5  11      476.83      543.19     58.09 o 
  -8   5  11        1.73       18.85     16.54 o 
  -7   5  11      246.23      200.08     29.67 o 
  -6   5  11     1778.18     1685.85     64.09 o 
  -5   5  11     1247.10     1109.79     80.12 o 
  -4   5  11     1786.03     1707.34     96.09 o 
  -3   5  11     1958.04     1862.28     76.26 o 
  -2   5  11     1439.79     1311.08    172.87 o 
  -1   5  11        3.92        2.09     12.93 o 
   0   5  11     2016.04     2140.38    137.61 o 
   1   5  11      862.03      872.60     45.78 o 
   2   5  11       69.50       80.61     21.83 o 
   3   5  11      318.40      327.50     33.32 o 
   4   5  11       84.10       90.58     23.91 o 
   5   5  11       99.57      161.97     29.91 o 
   6   5  11      473.62      414.56     41.32 o 
   7   5  11      362.93      466.80     44.63 o 
   8   5  11      190.17      248.61     48.63 o 
   9   5  11      259.30      260.05     41.80 o 
  10   5  11       26.04       41.55     30.67 o 
  11   5  11        5.54       28.88     31.19 o 
 -14   6  11       16.88       17.03     29.61 o 
 -13   6  11       29.73       11.44     26.62 o 
 -12   6  11      236.70      220.55     39.61 o 
 -11   6  11      254.93      225.77     38.04 o 
 -10   6  11      290.97      337.75     41.99 o 
  -9   6  11      282.50      237.63     36.88 o 
  -8   6  11     1009.47      949.98     55.50 o 
  -7   6  11       53.25       72.30     22.99 o 
  -6   6  11      394.97      324.02     36.22 o 
  -5   6  11        0.45        8.36     14.83 o 
  -4   6  11       14.72        6.01     17.69 o 
  -3   6  11      187.75      191.00     34.22 o 
  -2   6  11      690.70      720.54     54.13 o 
  -1   6  11     1262.62     1184.31     74.11 o 
   0   6  11      638.87      642.07     53.66 o 
   1   6  11     1626.47     1569.85     79.28 o 
   2   6  11       82.97       50.49     27.24 o 
   3   6  11      125.02      160.38     37.27 o 
   4   6  11       77.77       89.15     26.17 o 
   5   6  11       10.05       23.96     22.63 o 
   6   6  11      335.54      395.80     42.27 o 
   7   6  11       73.06      104.38     31.12 o 
   8   6  11      390.30      636.12     55.89 o 
   9   6  11      241.39      259.29     44.05 o 
  10   6  11       93.87      164.48     50.92 o 
 -13   7  11      288.03      344.78     50.78 o 
 -12   7  11      384.62      430.91     50.19 o 
 -11   7  11      238.88      186.19     35.76 o 
 -10   7  11       63.72      106.28     28.95 o 
  -9   7  11       54.90       46.29     23.08 o 
  -8   7  11       25.55       25.11     21.96 o 
  -7   7  11       91.27       78.24     25.32 o 
  -6   7  11      641.45      712.32     49.94 o 
  -5   7  11      378.36      354.79     39.77 o 
  -4   7  11      856.88      881.79     51.87 o 
  -3   7  11      625.02      524.68     53.68 o 
  -2   7  11      417.56      480.10     78.74 o 
  -1   7  11       85.59       31.42     25.78 o 
   0   7  11      252.59      274.35     43.48 o 
   1   7  11        1.39        9.61     23.67 o 
   2   7  11      223.97      197.36     41.57 o 
   3   7  11      621.39      683.75     63.16 o 
   4   7  11      320.05      358.22     52.22 o 
   5   7  11      720.17      773.47     68.40 o 
   6   7  11     1230.19     1292.84     82.36 o 
   7   7  11      319.97      348.98     57.13 o 
   8   7  11       27.31       15.97     25.88 o 
   9   7  11       31.42       56.40     44.26 o 
 -12   8  11       74.19       94.59     32.59 o 
 -11   8  11       49.07       42.43     24.45 o 
 -10   8  11      152.41      160.28     34.78 o 
  -9   8  11      148.47      165.64     34.73 o 
  -8   8  11       98.50      116.15     30.66 o 
  -7   8  11      193.59      172.76     35.95 o 
  -6   8  11      250.08      264.68     40.00 o 
  -5   8  11      363.95      387.27     44.03 o 
  -4   8  11      391.54      323.39     40.16 o 
  -3   8  11       18.73       28.10     25.53 o 
  -2   8  11      251.15      227.14     41.99 o 
  -1   8  11      555.70      499.23     58.63 o 
   0   8  11     1278.62     1173.25     78.38 o 
   1   8  11      479.32      435.98     56.14 o 
   2   8  11     1029.27      997.06     77.76 o 
   3   8  11       89.38       90.31     51.48 o 
   4   8  11        6.45        0.00     35.99 o 
   5   8  11       26.60       30.84     27.70 o 
   6   8  11      311.31      370.51     56.90 o 
   7   8  11        0.32       19.72     24.33 o 
 -10   9  11       35.47       52.15     27.23 o 
  -9   9  11       11.62       39.35     23.99 o 
  -8   9  11        7.78       19.88     24.33 o 
  -7   9  11        3.79        2.18     22.88 o 
  -6   9  11      196.99      202.16     38.45 o 
  -5   9  11       60.91       82.41     28.90 o 
  -4   9  11      261.25      344.57     43.28 o 
  -3   9  11      734.77      657.48     66.12 o 
  -2   9  11      129.77      170.80     62.38 o 
  -1   9  11      204.41      158.82     44.50 o 
   0   9  11       39.81       26.39     33.59 o 
   1   9  11        4.86       13.96     34.46 o 
   2   9  11       62.08       54.75     39.70 o 
   3   9  11       98.06      139.12     36.59 o 
   4   9  11       32.29       27.19     24.49 o 
   5   9  11       30.16       81.18     37.74 o 
  -6  10  11        8.24       22.71     25.05 o 
  -5  10  11        0.88        0.00     29.09 o 
  -4  10  11        5.32       14.99     30.69 o 
  -3  10  11       35.52        2.62     46.90 o 
  -2  10  11       82.79      130.44     63.48 o 
  -1  10  11       68.46      100.99     57.37 o 
   0  10  11       28.51       58.14     38.17 o 
   1  10  11        8.10       17.01     24.58 o 
 -17   0  12        0.70       40.35     57.15 o 
 -16   0  12      142.32      107.32     64.57 o 
 -15   0  12       41.11      101.65     55.62 o 
 -14   0  12      337.70      394.38     83.11 o 
 -13   0  12      294.28      357.95     74.38 o 
 -12   0  12      787.78     1167.65    105.36 o 
 -11   0  12     2315.92     2099.06    131.10 o 
  -9   0  12      353.59      316.07     57.37 o 
  -8   0  12     1984.00     1956.18    111.68 o 
  -7   0  12      117.58      198.72     45.81 o 
  -6   0  12      368.30      621.23     63.69 o 
  -5   0  12     1699.84     1790.84     97.50 o 
  -4   0  12      823.02      938.39     70.24 o 
  -3   0  12      107.32       79.59     25.74 o 
  -2   0  12      482.67      748.65    164.47 o 
  -1   0  12     1011.56      896.65     59.44 o 
   0   0  12     2622.42     2643.20    202.42 o 
   1   0  12     4506.58     4470.11    273.10 o 
   2   0  12     2455.64     2352.20     68.84 o 
   3   0  12     1231.97     1370.72     93.58 o 
   4   0  12      291.02      192.17     48.64 o 
   5   0  12        4.22       36.65     32.28 o 
   6   0  12       31.44       45.81     32.94 o 
   7   0  12     2401.01     2414.69    145.49 o 
   8   0  12      642.03      511.08     81.14 o 
   9   0  12      539.94      723.54     97.94 o 
  10   0  12      506.98      463.52     87.03 o 
  11   0  12       13.11       40.79     36.65 o 
  12   0  12       89.81      168.40     63.69 o 
 -17   1  12        1.92       15.79     37.92 o 
 -16   1  12      254.86      295.86     56.20 o 
 -15   1  12      439.07      507.49     63.86 o 
 -14   1  12     1429.74     1707.34     94.53 o 
 -13   1  12      550.56      738.23     63.54 o 
 -12   1  12      752.41      712.53     58.41 o 
 -11   1  12       31.90       54.49     24.94 o 
 -10   1  12      301.85      301.49     45.48 o 
  -9   1  12        4.49       26.97     19.50 o 
  -8   1  12     4341.04     4851.29    123.37 o 
  -7   1  12     3216.77     4061.96    130.66 o 
  -6   1  12      605.49      757.15     47.89 o 
  -5   1  12     6707.74     7681.68    290.33 o 
  -4   1  12      434.73      571.34     75.41 o 
  -3   1  12      614.38      551.45     61.27 o 
  -2   1  12      315.26      369.98     30.23 o 
  -1   1  12       14.14        9.28      9.92 o 
   0   1  12     5738.42     6446.03    382.94 o 
   1   1  12     1754.50     1653.17     84.02 o 
   2   1  12     1037.67      900.18     40.22 o 
   3   1  12     1837.46     1866.89     57.10 o 
   4   1  12      137.39      152.75     31.29 o 
   5   1  12      980.46      965.22     62.16 o 
   6   1  12      486.16      450.38     49.94 o 
   7   1  12       88.87       85.18     31.62 o 
   8   1  12      378.00      350.93     49.94 o 
   9   1  12        0.12        0.00     26.67 o 
  10   1  12       66.48       90.18     37.31 o 
  11   1  12       15.59       26.45     27.89 o 
  12   1  12      114.20      172.93     45.26 o 
 -17   2  12       11.49       35.63     40.34 o 
 -16   2  12       78.21       72.93     39.96 o 
 -15   2  12       30.08       28.34     32.23 o 
 -14   2  12        9.49       17.01     29.53 o 
 -13   2  12        1.74        0.18     24.99 o 
 -12   2  12       27.22       42.95     33.05 o 
 -11   2  12       25.81       16.79     21.46 o 
 -10   2  12      656.30      633.55     53.56 o 
  -9   2  12      639.91      625.78     50.11 o 
  -8   2  12        3.69       20.08     17.89 o 
  -7   2  12     2062.28     2080.87    136.66 o 
  -6   2  12       85.82      222.97     32.20 o 
  -5   2  12      101.52      110.07     18.39 o 
  -4   2  12      697.66      797.53     72.74 o 
  -3   2  12      798.84      806.89     73.94 o 
  -2   2  12     3086.43     3159.46    315.90 o 
  -1   2  12     1728.92     1818.33    165.48 o 
   0   2  12     4303.21     4570.33    483.09 o 
   1   2  12     2252.77     2796.53    222.34 o 
   2   2  12     1061.26     1028.83     44.36 o 
   3   2  12      362.73      353.03     30.33 o 
   4   2  12       24.15       37.37     17.25 o 
   5   2  12      980.21      917.62     62.76 o 
   6   2  12       14.67       52.90     27.34 o 
   7   2  12     4195.25     3900.58    130.00 o 
   8   2  12      640.49      623.01     63.81 o 
   9   2  12      556.07      681.71     68.29 o 
  10   2  12      319.24      279.76     52.79 o 
  11   2  12       58.06      151.30     44.08 o 
  12   2  12       31.63       55.03     35.61 o 
 -17   3  12       43.31       31.78     37.02 o 
 -16   3  12      309.09      305.74     47.76 o 
 -15   3  12      146.27      180.68     39.47 o 
 -14   3  12      721.96      632.24     55.43 o 
 -13   3  12      283.16      300.96     41.13 o 
 -12   3  12       51.47       55.49     22.94 o 
 -11   3  12       48.78       77.59     24.19 o 
 -10   3  12      105.66       91.83     29.87 o 
  -9   3  12     1256.15     1214.34     69.17 o 
  -8   3  12      864.62      898.87     58.31 o 
  -7   3  12      573.12      576.34     67.84 o 
  -6   3  12     3090.91     3023.69    240.21 o 
  -5   3  12      711.36      775.86     76.36 o 
  -4   3  12     1675.44     1555.21     97.93 o 
  -3   3  12      763.12      917.89     99.69 o 
  -2   3  12        9.57       22.47     11.77 o 
  -1   3  12       13.51       15.18     10.68 o 
   0   3  12     1556.31     1715.07    193.10 o 
   1   3  12      813.16      812.71     41.44 o 
   2   3  12      375.43      352.69     31.69 o 
   3   3  12     1219.90     1166.60     50.77 o 
   4   3  12     2559.46     2745.70     76.97 o 
   5   3  12      146.59      149.83     26.86 o 
   6   3  12      430.39      463.77     52.72 o 
   7   3  12       77.49       63.02     31.14 o 
   8   3  12       57.25      100.09     37.81 o 
   9   3  12       53.98       38.60     33.85 o 
  10   3  12       13.77       36.92     34.55 o 
  11   3  12       16.96       31.52     28.78 o 
 -16   4  12        8.51       33.24     33.51 o 
 -15   4  12       26.94       45.62     30.17 o 
 -14   4  12       39.32       32.43     27.02 o 
 -13   4  12       19.49        9.83     23.16 o 
 -12   4  12       54.34       39.55     24.66 o 
 -11   4  12        8.75       24.54     21.16 o 
 -10   4  12     1554.51     1426.38    133.93 o 
  -9   4  12     1616.26     1514.07     93.73 o 
  -8   4  12        5.82        0.00     13.91 o 
  -7   4  12     1054.77      943.97     59.83 o 
  -6   4  12      692.54      679.00     75.69 o 
  -5   4  12      218.98      237.26     48.32 o 
  -4   4  12        0.57        9.84     16.18 o 
  -3   4  12      238.41      333.94     47.12 o 
  -2   4  12       97.33      103.62     19.04 o 
  -1   4  12       92.78      112.50     17.13 o 
   0   4  12       90.62      137.76     18.36 o 
   1   4  12     1089.74      952.79     50.95 o 
   2   4  12     1858.19     1742.71     61.47 o 
   3   4  12      863.57      849.83     46.17 o 
   4   4  12        4.85       23.57     17.80 o 
   5   4  12      506.94      527.17     41.89 o 
   6   4  12      494.25      450.60     52.73 o 
   7   4  12     1173.44     1348.32     85.72 o 
   8   4  12       95.26      104.81     38.15 o 
   9   4  12       26.93        2.68     29.33 o 
  10   4  12        8.31        4.98     31.97 o 
  11   4  12       37.18       57.92     34.09 o 
 -15   5  12       27.82       26.13     31.22 o 
 -14   5  12        9.12        1.02     26.54 o 
 -13   5  12       70.06       76.90     29.31 o 
 -12   5  12       13.94       18.16     22.40 o 
 -11   5  12       18.57       38.93     23.19 o 
 -10   5  12      101.33       86.02     26.36 o 
  -9   5  12      817.94      773.31     62.15 o 
  -8   5  12      139.84      153.51     29.52 o 
  -7   5  12       66.94       81.83     23.07 o 
  -6   5  12        6.24        0.00     16.52 o 
  -5   5  12       65.55       74.53     25.27 o 
  -4   5  12        0.48        2.73     17.13 o 
  -3   5  12       25.06       14.06     18.89 o 
  -2   5  12        1.07        0.00     16.30 o 
  -1   5  12      113.92      144.22     23.65 o 
   0   5  12       11.99        5.78     18.35 o 
   1   5  12     1038.74      925.92     47.56 o 
   2   5  12       31.58       46.93     20.49 o 
   3   5  12       57.47       48.51     21.40 o 
   4   5  12     2501.38     2403.60     97.68 o 
   5   5  12      911.06      819.51     50.93 o 
   6   5  12       17.64       27.00     24.75 o 
   7   5  12        0.15        0.00     29.19 o 
   8   5  12        0.82        0.00     28.66 o 
   9   5  12      112.88       86.55     40.79 o 
  10   5  12       24.36       53.09     32.72 o 
 -14   6  12        2.64        0.00     27.03 o 
 -13   6  12       54.29       44.23     25.71 o 
 -12   6  12      157.82      175.09     36.28 o 
 -11   6  12       28.03       37.25     24.44 o 
 -10   6  12       49.97       24.75     23.32 o 
  -9   6  12       29.18       33.11     21.42 o 
  -8   6  12       89.73       68.63     24.13 o 
  -7   6  12      220.34      193.22     32.13 o 
  -6   6  12       11.61        3.68     16.11 o 
  -5   6  12       22.30       16.97     20.70 o 
  -4   6  12      124.15      120.84     31.10 o 
  -3   6  12        0.04        0.00     18.51 o 
  -2   6  12        0.43        3.38     18.18 o 
  -1   6  12       17.20        8.22     21.98 o 
   0   6  12       70.17       40.12     26.31 o 
   1   6  12        1.95        8.14     21.84 o 
   2   6  12      883.54      835.47     63.36 o 
   3   6  12       43.53       24.87     26.68 o 
   4   6  12      129.11      114.06     29.87 o 
   5   6  12        4.75       17.03     22.91 o 
   6   6  12      293.42      297.13     50.05 o 
   7   6  12       70.19       94.48     31.50 o 
   8   6  12       88.72      107.07     42.50 o 
   9   6  12       54.60       75.02     32.12 o 
 -13   7  12       37.11       85.05     32.50 o 
 -12   7  12        5.13        4.72     19.10 o 
 -11   7  12        8.47        3.68     18.35 o 
 -10   7  12       85.03      110.11     30.73 o 
  -9   7  12      193.67      177.30     34.64 o 
  -8   7  12       42.33       57.89     25.04 o 
  -7   7  12       11.78       16.99     19.84 o 
  -6   7  12      546.36      492.12     46.53 o 
  -5   7  12      341.62      287.34     37.59 o 
  -4   7  12        0.76        6.96     21.42 o 
  -3   7  12        0.04        4.46     21.67 o 
  -2   7  12       93.60       76.53     28.72 o 
  -1   7  12       65.59       71.96     31.07 o 
   0   7  12       85.71       76.97     30.96 o 
   1   7  12      128.42      116.04     52.57 o 
   2   7  12        3.25        0.00     25.31 o 
   3   7  12        1.89        2.61     26.80 o 
   4   7  12       59.42       48.09     33.67 o 
   5   7  12       55.29       74.56     36.71 o 
   6   7  12      349.98      399.91     56.99 o 
   7   7  12       15.87       29.23     40.14 o 
   8   7  12        0.25       26.39     57.15 o 
 -11   8  12        3.26       10.30     20.97 o 
 -10   8  12       23.81       34.42     28.72 o 
  -9   8  12        0.16        4.37     21.31 o 
  -8   8  12        5.27       21.73     23.39 o 
  -7   8  12       38.09       58.67     26.57 o 
  -6   8  12      130.81      180.66     35.36 o 
  -5   8  12        0.11        9.05     22.23 o 
  -4   8  12       61.05       66.96     32.71 o 
  -3   8  12        2.86       19.24     24.25 o 
  -2   8  12       45.44       14.31     27.46 o 
  -1   8  12      107.83      102.82     37.77 o 
   0   8  12       39.74       56.71     32.11 o 
   1   8  12       28.33       43.60     30.65 o 
   2   8  12        0.16        0.00     25.83 o 
   3   8  12       11.04       16.68     28.64 o 
   4   8  12        0.10        8.07     33.81 o 
   5   8  12        1.29       31.85     39.70 o 
   6   8  12        0.60       41.90     29.16 o 
  -9   9  12        4.31       31.02     26.00 o 
  -8   9  12       24.58       38.42     26.12 o 
  -7   9  12      117.14      191.91     37.25 o 
  -6   9  12      188.54      175.02     36.48 o 
  -5   9  12      168.84      203.24     37.64 o 
  -4   9  12        6.51       33.77     30.71 o 
  -3   9  12       20.96       46.03     46.68 o 
  -2   9  12        2.48       27.80     29.54 o 
  -1   9  12        0.11        6.92     24.64 o 
   0   9  12        0.05        6.33     27.05 o 
   1   9  12        3.31       25.96     38.17 o 
   2   9  12       27.82      123.46     48.64 o 
   3   9  12        2.76       27.05     33.81 o 
   4   9  12        1.51       15.20     24.52 o 
  -5  10  12       46.42      105.40     42.01 o 
  -4  10  12        2.38        0.00     49.30 o 
  -3  10  12        2.90        0.00     45.15 o 
  -2  10  12       83.49      107.32     65.88 o 
  -1  10  12      178.34      217.04     66.09 o 
 -17   1  13        0.18        0.00     42.04 o 
 -16   1  13        0.30        1.47     30.91 o 
 -15   1  13       12.09        6.29     27.86 o 
 -14   1  13       43.15       21.95     29.15 o 
 -13   1  13      166.97      158.43     39.40 o 
 -12   1  13       71.09       85.67     30.61 o 
 -11   1  13        8.76        0.00     20.28 o 
 -10   1  13      108.55      117.70     31.21 o 
  -9   1  13      623.29      573.26     47.96 o 
  -8   1  13      444.91      435.42     44.65 o 
  -7   1  13     2573.07     2719.16     91.85 o 
  -6   1  13      421.97      614.34     45.98 o 
  -5   1  13      979.65      989.68    123.08 o 
  -4   1  13      204.93      271.79     29.05 o 
  -3   1  13        0.27        0.00      9.08 o 
  -2   1  13       41.32       33.90     12.12 o 
  -1   1  13      217.06      242.51     23.03 o 
   0   1  13       12.46       23.29     11.91 o 
   1   1  13        7.12        9.28     11.01 o 
   2   1  13        3.16        0.00     11.64 o 
   3   1  13      224.98      217.74     35.31 o 
   4   1  13       36.75       44.57     22.98 o 
   5   1  13      105.42      115.85     33.59 o 
   6   1  13      204.96      193.45     40.64 o 
   7   1  13      106.41      131.38     36.93 o 
   8   1  13       93.11      107.04     37.84 o 
   9   1  13        2.57       24.63     28.99 o 
  10   1  13        2.17        0.00     28.63 o 
  11   1  13        0.06       11.50     29.63 o 
 -17   2  13       15.17       32.34     43.33 o 
 -16   2  13       21.29       26.61     37.79 o 
 -15   2  13        0.10        4.52     31.39 o 
 -14   2  13       13.94       22.61     30.32 o 
 -13   2  13      224.83      294.83     49.27 o 
 -12   2  13      552.52      504.80     56.29 o 
 -11   2  13      148.15      129.45     39.92 o 
 -10   2  13      514.32      640.39     56.07 o 
  -9   2  13      214.94      161.15     35.12 o 
  -8   2  13      265.54      294.78     39.38 o 
  -7   2  13      820.73      710.55    150.18 o 
  -6   2  13       13.57       35.86     15.71 o 
  -5   2  13     3984.13     3887.29    375.42 o 
  -4   2  13      195.89      223.47     24.38 o 
  -3   2  13        5.43       10.60     10.31 o 
  -2   2  13      195.72      201.16     23.75 o 
  -1   2  13      497.99      624.42     79.13 o 
   0   2  13       31.72       31.39     12.75 o 
   1   2  13       63.08       62.44     17.33 o 
   2   2  13      174.02      174.56     25.27 o 
   3   2  13       12.46       34.33     16.68 o 
   4   2  13      483.25      480.97     49.90 o 
   5   2  13       11.00       36.65     27.20 o 
   6   2  13      469.17      600.48     58.91 o 
   7   2  13        1.83        0.00     24.47 o 
   8   2  13      185.59      195.24     61.19 o 
   9   2  13       28.22       68.18     36.39 o 
  10   2  13        2.23       19.92     30.76 o 
  11   2  13        7.44       33.48     35.36 o 
 -16   3  13        5.03       15.01     37.89 o 
 -15   3  13       71.77      117.84     43.14 o 
 -14   3  13       45.51       77.47     35.50 o 
 -13   3  13       54.46       53.73     33.12 o 
 -12   3  13        1.99        0.00     21.58 o 
 -11   3  13       42.67       44.35     25.96 o 
 -10   3  13       36.42       55.05     25.09 o 
  -9   3  13       12.66       15.98     20.52 o 
  -8   3  13      461.71      411.39     45.38 o 
  -7   3  13     2272.83     2465.78     92.00 o 
  -6   3  13      552.02      582.32     46.49 o 
  -5   3  13      839.66      893.56     44.60 o 
  -4   3  13       81.98       97.38     19.37 o 
  -3   3  13      797.17      899.88     77.30 o 
  -2   3  13      273.98      285.89     31.30 o 
  -1   3  13     2073.86     2354.89    230.36 o 
   0   3  13     1402.76     1249.98    109.95 o 
   1   3  13     2716.05     2616.83     86.46 o 
   2   3  13      154.53      187.17     26.76 o 
   3   3  13       52.37       28.25     17.53 o 
   4   3  13       19.79       44.16     20.27 o 
   5   3  13       88.04       39.43     27.14 o 
   6   3  13      796.14      773.47     63.58 o 
   7   3  13       92.23       84.12     34.00 o 
   8   3  13       58.94       40.53     35.56 o 
   9   3  13       17.55        9.09     30.59 o 
  10   3  13      122.07      140.62     44.86 o 
  11   3  13       95.05      141.80     37.88 o 
 -16   4  13        3.42        0.00     30.72 o 
 -15   4  13        2.86        4.61     29.22 o 
 -14   4  13      136.66      155.50     39.34 o 
 -13   4  13      480.44      428.40     48.57 o 
 -12   4  13      358.49      374.96     44.64 o 
 -11   4  13     1307.67     1128.78    104.07 o 
 -10   4  13      283.64      292.60     46.91 o 
  -9   4  13      239.29      267.96     43.64 o 
  -8   4  13      869.64      821.31     58.84 o 
  -7   4  13      405.83      438.42     46.96 o 
  -6   4  13      615.03      550.69     47.60 o 
  -5   4  13     2597.52     2796.16    396.89 o 
  -4   4  13      405.60      457.72    108.85 o 
  -3   4  13      542.90      491.94    104.48 o 
  -2   4  13      194.91      230.90     28.62 o 
  -1   4  13       49.38       57.04     15.49 o 
   0   4  13      344.17      322.34     31.62 o 
   1   4  13       80.62      112.59     23.16 o 
   2   4  13      128.46      119.63     25.58 o 
   3   4  13      186.11      193.42     29.46 o 
   4   4  13       72.81       76.22     24.08 o 
   5   4  13       79.06      107.04     31.07 o 
   6   4  13      795.28      887.41     70.67 o 
   7   4  13      494.03      507.85     60.18 o 
   8   4  13     1192.56     1499.73    104.37 o 
   9   4  13      252.62      229.72     51.33 o 
  10   4  13       21.83        7.08     33.99 o 
 -15   5  13       58.97       28.47     32.59 o 
 -14   5  13      114.86      171.13     40.31 o 
 -13   5  13       22.96       57.08     28.84 o 
 -12   5  13       39.17       15.13     22.38 o 
 -11   5  13       62.67       96.73     29.46 o 
 -10   5  13      414.05      445.73     45.62 o 
  -9   5  13        9.75       20.44     20.62 o 
  -8   5  13      879.38      807.81     61.37 o 
  -7   5  13     2723.40     2724.46    169.70 o 
  -6   5  13      844.03      828.42     59.84 o 
  -5   5  13      537.87      541.76     49.97 o 
  -4   5  13      251.10      275.91     68.49 o 
  -3   5  13        0.34        0.00     15.85 o 
  -2   5  13       12.54       10.88     16.06 o 
  -1   5  13       43.61       24.84     22.90 o 
   0   5  13       95.47      107.96     30.46 o 
   1   5  13       25.42       25.86     19.54 o 
   2   5  13      957.53      843.99     48.85 o 
   3   5  13      116.04      162.45     29.61 o 
   4   5  13     1475.97     1440.46     80.08 o 
   5   5  13      225.19      217.02     34.70 o 
   6   5  13     1043.08     1038.35     91.40 o 
   7   5  13       40.97      105.65     39.44 o 
   8   5  13      214.92      188.06     47.00 o 
   9   5  13      268.76      370.67     59.99 o 
 -14   6  13      125.86      153.80     43.16 o 
 -13   6  13      400.04      383.75     49.46 o 
 -12   6  13      514.06      495.37     52.41 o 
 -11   6  13     1067.45     1016.46     63.51 o 
 -10   6  13      124.98      133.79     31.05 o 
  -9   6  13      111.34      104.57     27.72 o 
  -8   6  13       74.56       78.39     26.29 o 
  -7   6  13      254.00      284.95     46.03 o 
  -6   6  13      895.74      742.49     60.54 o 
  -5   6  13      962.84      982.69    175.27 o 
  -4   6  13      403.31      340.19     45.22 o 
  -3   6  13      825.36      898.10    111.68 o 
  -2   6  13      216.38      161.26     28.32 o 
  -1   6  13      265.14      283.87     54.97 o 
   0   6  13      145.05      158.57     36.90 o 
   1   6  13        0.41        0.00     22.65 o 
   2   6  13       79.78       94.95     34.08 o 
   3   6  13      184.02      156.87     40.10 o 
   4   6  13       38.19      106.14     35.43 o 
   5   6  13      435.74      420.54     45.16 o 
   6   6  13      731.17      853.01     57.88 o 
   7   6  13      106.16      150.07     44.72 o 
   8   6  13      234.89      265.88     53.63 o 
 -13   7  13      112.72      103.69     32.42 o 
 -12   7  13        9.83       40.24     23.87 o 
 -11   7  13       27.00       49.54     23.82 o 
 -10   7  13       14.43        6.13     20.85 o 
  -9   7  13       90.68      107.00     29.47 o 
  -8   7  13       90.38       77.66     28.11 o 
  -7   7  13      164.88      149.91     32.48 o 
  -6   7  13      686.70      717.39     64.28 o 
  -5   7  13      559.77      580.57     59.27 o 
  -4   7  13      448.33      501.64     56.33 o 
  -3   7  13      226.79      193.50     39.86 o 
  -2   7  13       54.85       29.76     28.22 o 
  -1   7  13      612.76      634.11     63.13 o 
   0   7  13      271.50      312.24     49.77 o 
   1   7  13     1401.29     1341.98     82.49 o 
   2   7  13     1205.39     1187.45     90.20 o 
   3   7  13      574.89      634.53    108.63 o 
   4   7  13       82.46      101.08     38.88 o 
   5   7  13       22.74       34.79     31.91 o 
   6   7  13      129.39      149.18     46.68 o 
 -11   8  13      161.73      190.06     37.83 o 
 -10   8  13      289.45      326.80     46.24 o 
  -9   8  13      332.87      319.20     44.40 o 
  -8   8  13       51.21       60.48     27.60 o 
  -7   8  13        9.90       11.01     22.27 o 
  -6   8  13       48.43       86.91     36.66 o 
  -5   8  13      666.73      691.67     84.31 o 
  -4   8  13      400.13      318.12     50.51 o 
  -3   8  13     1238.52     1237.01    119.10 o 
  -2   8  13      718.11      588.22     65.91 o 
  -1   8  13      406.55      447.51     58.68 o 
   0   8  13        0.75        0.00     28.48 o 
   1   8  13        3.10        2.86     27.31 o 
   2   8  13       41.56       45.07     32.30 o 
   3   8  13       48.62       38.77     32.01 o 
   4   8  13       78.25      126.95     53.22 o 
   5   8  13       65.32       51.26     42.32 o 
  -8   9  13       37.34       38.41     24.81 o 
  -7   9  13       62.15       97.47     30.96 o 
  -6   9  13      271.11      260.21     52.60 o 
  -5   9  13      489.89      486.61     64.78 o 
  -4   9  13       59.04       51.26     53.22 o 
  -3   9  13      143.34      122.37     60.64 o 
  -2   9  13        0.08        3.04     24.83 o 
  -1   9  13       65.00      117.13     40.36 o 
   0   9  13        0.68        8.52     24.87 o 
   1   9  13      108.18      122.37     49.73 o 
   2   9  13      214.64      233.18     64.35 o 
   3   9  13      214.32      220.09     65.66 o 
 -17   0  14       41.10       44.93     64.13 o 
 -16   0  14      287.15      450.22     93.36 o 
 -15   0  14      392.68      340.28     84.20 o 
 -14   0  14     1637.97     1699.45    138.08 o 
 -13   0  14     1254.10     1246.61    116.26 o 
 -12   0  14       16.97       27.70     34.25 o 
 -11   0  14      166.94      203.51     56.71 o 
 -10   0  14       95.20      113.43     44.72 o 
  -9   0  14      134.06      147.89     47.12 o 
  -8   0  14      154.15      109.72     40.35 o 
  -7   0  14        1.78       35.34     28.79 o 
  -6   0  14       11.90        0.00     22.69 o 
  -5   0  14       11.23       25.30     27.70 o 
  -4   0  14     4104.59     4259.05    823.87 o 
  -3   0  14      445.57      532.69     82.13 o 
  -2   0  14     4353.55     4344.37    477.27 o 
  -1   0  14      427.78      438.67     37.90 o 
   0   0  14     1177.29     1031.75     69.91 o 
   1   0  14       71.51       43.71     20.82 o 
   2   0  14       47.06      111.46     41.88 o 
   3   0  14      324.68      265.68     57.37 o 
   4   0  14      143.30      140.04     46.03 o 
   5   0  14      114.08      256.52     60.20 o 
   6   0  14      255.48      265.68     64.78 o 
   7   0  14      916.35     1024.12    106.23 o 
   8   0  14       98.14      117.14     55.19 o 
   9   0  14      195.99      247.79     70.46 o 
  10   0  14        0.54        0.00     35.56 o 
  11   0  14        7.69       31.19     41.88 o 
 -17   1  14      231.10      201.70     58.30 o 
 -16   1  14      315.76      438.34     67.75 o 
 -15   1  14      514.09      593.23     68.24 o 
 -14   1  14       17.98       11.92     28.79 o 
 -13   1  14      109.26      135.45     43.08 o 
 -12   1  14      307.13      251.71     44.33 o 
 -11   1  14     1216.22     1228.17     75.01 o 
 -10   1  14      686.86      716.31     57.19 o 
  -9   1  14     1775.31     1966.54     86.05 o 
  -8   1  14      337.40      348.03     41.88 o 
  -7   1  14     1937.00     2227.62    258.27 o 
  -6   1  14      383.49      440.00     56.06 o 
  -5   1  14        7.58       21.62     14.27 o 
  -4   1  14      261.02      309.74     38.16 o 
  -3   1  14      212.09      209.86     21.36 o 
  -2   1  14       47.80       80.62     15.91 o 
  -1   1  14     3273.37     3450.00    211.18 o 
   0   1  14     2926.13     3084.63    160.24 o 
   1   1  14     4096.21     3810.47    103.86 o 
   2   1  14      781.96      853.40     43.32 o 
   3   1  14      431.44      341.36     43.48 o 
   4   1  14      491.95      644.18     54.78 o 
   5   1  14        1.06       16.14     22.79 o 
   6   1  14     1411.52     1374.22    119.10 o 
   7   1  14      244.62      236.30     46.24 o 
   8   1  14      187.78      265.49     50.44 o 
   9   1  14      391.20      386.59     58.17 o 
  10   1  14      190.04      204.64     49.89 o 
  11   1  14      124.33      112.12     42.94 o 
 -16   2  14       42.98       94.24     43.57 o 
 -15   2  14       18.18       34.95     34.93 o 
 -14   2  14      414.45      485.98     62.76 o 
 -13   2  14      408.74      405.82     55.21 o 
 -12   2  14        8.60        3.78     21.22 o 
 -11   2  14      175.34      215.88     40.71 o 
 -10   2  14      105.38      129.55     32.93 o 
  -9   2  14       22.30       12.46     19.41 o 
  -8   2  14      192.46      240.85     37.59 o 
  -7   2  14      562.74      474.03     46.56 o 
  -6   2  14      189.34      203.36     25.66 o 
  -5   2  14      544.43      622.22     41.72 o 
  -4   2  14     3984.74     4146.79    391.24 o 
  -3   2  14     1066.99     1350.50    123.62 o 
  -2   2  14      801.52      753.59     65.35 o 
  -1   2  14      276.29      325.65     33.31 o 
   0   2  14        5.19        2.69     12.71 o 
   1   2  14      790.82      890.52     44.75 o 
   2   2  14      371.71      398.48     34.57 o 
   3   2  14      393.04      384.43     35.22 o 
   4   2  14     1188.47     1231.73     73.03 o 
   5   2  14       74.28       47.86     27.54 o 
   6   2  14      386.87      464.34     56.20 o 
   7   2  14      557.93      627.24     73.40 o 
   8   2  14      310.61      311.01     53.44 o 
   9   2  14       94.66      106.40     41.45 o 
  10   2  14      124.20      142.68     43.75 o 
  11   2  14        0.40        2.76     31.31 o 
 -16   3  14       99.97      101.65     47.20 o 
 -15   3  14      115.98      166.14     48.77 o 
 -14   3  14        0.36        4.01     31.17 o 
 -13   3  14        9.03        8.13     29.22 o 
 -12   3  14       72.27       37.02     28.38 o 
 -11   3  14      503.91      493.66     56.55 o 
 -10   3  14      406.83      362.62     47.81 o 
  -9   3  14     1459.69     1628.18     83.03 o 
  -8   3  14     1520.10     1261.88     71.12 o 
  -7   3  14      306.66      323.84     41.93 o 
  -6   3  14      863.00      901.51    189.45 o 
  -5   3  14      217.32      268.42     39.51 o 
  -4   3  14        6.75       15.83     15.32 o 
  -3   3  14      254.46      267.00     33.78 o 
  -2   3  14      983.79      953.25    110.86 o 
  -1   3  14     2247.44     2445.60    246.85 o 
   0   3  14     4450.99     4607.64    185.37 o 
   1   3  14      597.76      515.70     38.72 o 
   2   3  14        4.96        3.91     16.43 o 
   3   3  14       39.42       57.96     21.44 o 
   4   3  14       63.08       81.57     31.07 o 
   5   3  14       47.24       48.79     39.37 o 
   6   3  14      957.77      931.71     70.94 o 
   7   3  14       16.45       13.82     29.71 o 
   8   3  14        1.48       14.78     29.38 o 
   9   3  14        5.34        1.85     31.64 o 
  10   3  14       33.28       73.08     38.57 o 
 -15   4  14      126.37      191.78     51.73 o 
 -14   4  14      111.55      123.61     44.11 o 
 -13   4  14      148.62      170.57     45.48 o 
 -12   4  14       41.32       70.66     32.14 o 
 -11   4  14       31.81       10.27     24.00 o 
 -10   4  14      485.52      506.53     56.53 o 
  -9   4  14       71.96       40.97     26.83 o 
  -8   4  14      207.74      267.24     42.47 o 
  -7   4  14       42.57       66.48     28.29 o 
  -6   4  14       51.85       82.60     27.61 o 
  -5   4  14      174.04      199.46     44.39 o 
  -4   4  14     2203.72     2440.52    392.85 o 
  -3   4  14     1709.93     1788.47    281.50 o 
  -2   4  14      863.66      989.74    105.78 o 
  -1   4  14       22.60       32.82     18.10 o 
   0   4  14      131.24       97.71     22.66 o 
   1   4  14      864.80      760.47     63.82 o 
   2   4  14      244.94      232.99     31.64 o 
   3   4  14        8.55       28.03     20.38 o 
   4   4  14       20.41       36.37     20.65 o 
   5   4  14      141.63      156.47     40.20 o 
   6   4  14      210.93      131.36     40.69 o 
   7   4  14        4.05        5.67     30.69 o 
   8   4  14       75.16       81.82     40.01 o 
   9   4  14       45.13       92.10     39.04 o 
  10   4  14       94.07      223.99     73.07 o 
 -15   5  14        2.37        0.00     32.08 o 
 -14   5  14        1.36        0.00     24.98 o 
 -13   5  14       19.22       12.20     23.58 o 
 -12   5  14        7.33        1.76     22.10 o 
 -11   5  14       46.37       58.02     31.70 o 
 -10   5  14       10.67       17.55     24.82 o 
  -9   5  14      189.96      215.65     43.11 o 
  -8   5  14        2.29        0.00     19.37 o 
  -7   5  14      150.68      140.08     33.76 o 
  -6   5  14      196.71      150.54     35.54 o 
  -5   5  14      244.94      271.01     41.47 o 
  -4   5  14      517.77      523.19     64.46 o 
  -3   5  14      365.13      454.29     94.45 o 
  -2   5  14       55.37       56.22     21.76 o 
  -1   5  14      310.18      293.49     44.41 o 
   0   5  14     1466.44     1212.99     73.31 o 
   1   5  14      574.72      581.32     56.70 o 
   2   5  14      385.74      326.24     37.15 o 
   3   5  14      571.39      590.48     46.63 o 
   4   5  14        2.06        6.08     21.63 o 
   5   5  14        7.19       10.62     22.10 o 
   6   5  14      876.96      873.98     73.63 o 
   7   5  14      130.25      144.67     45.52 o 
   8   5  14        3.26        8.19     31.70 o 
   9   5  14       19.10        4.07     35.42 o 
 -14   6  14        0.01        0.00     27.21 o 
 -13   6  14      153.23      144.79     36.91 o 
 -12   6  14       27.98       21.51     23.11 o 
 -11   6  14      200.93      199.77     35.50 o 
 -10   6  14      103.80      115.41     29.93 o 
  -9   6  14       43.27       25.85     25.98 o 
  -8   6  14       90.30       68.96     30.91 o 
  -7   6  14      252.78      185.70     49.52 o 
  -6   6  14      187.34      147.01     37.22 o 
  -5   6  14        7.50       16.58     23.68 o 
  -4   6  14      133.01      153.90     36.17 o 
  -3   6  14      179.28      144.93     35.22 o 
  -2   6  14      167.86      164.55     38.82 o 
  -1   6  14       12.64       28.01     26.89 o 
   0   6  14      109.18      136.20     37.98 o 
   1   6  14       65.20       80.90     33.93 o 
   2   6  14       84.60       85.78     35.46 o 
   3   6  14        0.20        0.00     25.21 o 
   4   6  14       20.28       21.11     28.92 o 
   5   6  14      127.67      196.28     50.28 o 
   6   6  14        1.88        0.00     31.63 o 
   7   6  14        1.33       46.98     36.84 o 
   8   6  14       49.61      130.85     44.38 o 
 -12   7  14       33.34       50.85     26.21 o 
 -11   7  14        0.22       11.93     21.38 o 
 -10   7  14        0.77       15.10     21.58 o 
  -9   7  14        3.66       14.15     22.24 o 
  -8   7  14        1.99        0.03     25.62 o 
  -7   7  14        0.21        6.16     25.74 o 
  -6   7  14        2.19        0.00     24.26 o 
  -5   7  14        1.06        0.00     24.53 o 
  -4   7  14       58.28       33.57     27.67 o 
  -3   7  14        3.44        0.00     37.74 o 
  -2   7  14       10.48        3.93     27.30 o 
  -1   7  14        0.50        0.00     25.69 o 
   0   7  14       75.42       95.58     37.80 o 
   1   7  14      101.14       72.52     36.06 o 
   2   7  14       20.56       38.25     31.75 o 
   3   7  14        4.12        0.00     27.38 o 
   4   7  14       13.05       18.99     30.92 o 
   5   7  14       53.73       53.38     32.30 o 
   6   7  14       52.44       75.66     35.74 o 
 -10   8  14       28.31       66.99     26.75 o 
  -9   8  14        4.94       12.01     21.17 o 
  -8   8  14       19.44       26.81     31.12 o 
  -7   8  14      249.15      224.90     49.41 o 
  -6   8  14       79.79       67.66     35.77 o 
  -5   8  14       85.70       90.08     36.70 o 
  -4   8  14       90.09       67.18     48.21 o 
  -3   8  14        6.09       20.24     29.01 o 
  -2   8  14        2.14        9.26     28.29 o 
  -1   8  14       31.22       42.69     32.39 o 
   0   8  14       62.50       14.02     30.34 o 
   1   8  14        5.38        2.68     29.01 o 
   2   8  14       23.52       53.92     32.80 o 
   3   8  14       18.69       43.92     28.63 o 
   4   8  14       81.67      125.86     54.53 o 
  -7   9  14       21.97       32.06     34.70 o 
  -6   9  14      179.54      227.74     51.26 o 
  -5   9  14       24.02       42.54     46.24 o 
  -4   9  14        9.71        0.00     39.92 o 
  -3   9  14        0.85        4.69     27.92 o 
  -2   9  14        0.18        0.00     27.94 o 
  -1   9  14      110.48       74.81     34.82 o 
   0   9  14       53.77      106.26     35.75 o 
   1   9  14       57.59       51.48     40.79 o 
 -16   1  15       12.31        0.00     36.81 o 
 -15   1  15        0.04        8.50     30.72 o 
 -14   1  15        1.46        0.00     29.13 o 
 -13   1  15      164.66      151.31     41.87 o 
 -12   1  15      286.53      215.10     42.89 o 
 -11   1  15      130.25      118.71     33.97 o 
 -10   1  15      137.42      112.31     31.26 o 
  -9   1  15       67.20       35.20     24.29 o 
  -8   1  15      482.63      497.90     50.59 o 
  -7   1  15        0.19        0.00     17.48 o 
  -6   1  15      229.47      176.69     26.14 o 
  -5   1  15        2.06       18.47     15.68 o 
  -4   1  15        4.80       14.22     12.34 o 
  -3   1  15        2.06        8.34     12.38 o 
  -2   1  15        0.30       16.01     12.68 o 
  -1   1  15      170.89      217.73     22.34 o 
   0   1  15        0.98        4.18     12.20 o 
   1   1  15       92.26       67.82     20.07 o 
   2   1  15       47.49       33.07     23.37 o 
   3   1  15       48.86       49.57     27.27 o 
   4   1  15        5.39       20.00     22.96 o 
   5   1  15       20.22       15.84     26.22 o 
   6   1  15       11.39       20.20     27.37 o 
   7   1  15        2.63       10.52     29.22 o 
   8   1  15       18.44       15.44     28.64 o 
   9   1  15        0.56       11.23     29.73 o 
  10   1  15        4.33       35.54     32.11 o 
 -16   2  15       23.53        5.71     35.57 o 
 -15   2  15       59.16       96.92     40.50 o 
 -14   2  15      192.10      277.80     53.26 o 
 -13   2  15       65.81       39.23     32.47 o 
 -12   2  15      104.08      124.27     36.01 o 
 -11   2  15       11.29       23.18     24.60 o 
 -10   2  15       48.09       20.73     22.60 o 
  -9   2  15        1.24        0.00     18.82 o 
  -8   2  15       93.09      107.42     30.53 o 
  -7   2  15      745.71      789.62     69.77 o 
  -6   2  15     2305.10     2075.76    175.23 o 
  -5   2  15     1004.48     1035.38    111.50 o 
  -4   2  15      173.69      187.92     22.84 o 
  -3   2  15       24.87       29.27     14.04 o 
  -2   2  15       98.45       81.54     17.27 o 
  -1   2  15      188.81      263.37     24.81 o 
   0   2  15       83.91       88.86     22.38 o 
   1   2  15      351.39      268.53     30.77 o 
   2   2  15      189.30      234.55     30.45 o 
   3   2  15       33.39       43.71     26.99 o 
   4   2  15      169.73      194.80     40.78 o 
   5   2  15      364.66      448.98     55.81 o 
   6   2  15       25.49       49.60     32.56 o 
   7   2  15      363.75      391.05     56.81 o 
   8   2  15       28.79       58.36     35.15 o 
   9   2  15       41.43       64.65     38.52 o 
  10   2  15       10.47       24.64     34.80 o 
 -16   3  15       22.10       33.98     40.59 o 
 -15   3  15       10.70       10.54     34.08 o 
 -14   3  15        1.16        3.87     32.05 o 
 -13   3  15      273.98      262.80     49.84 o 
 -12   3  15      336.47      344.07     53.18 o 
 -11   3  15       60.55      144.38     37.82 o 
 -10   3  15      343.94      370.35     50.14 o 
  -9   3  15       42.91       42.75     24.47 o 
  -8   3  15      458.10      455.57     50.36 o 
  -7   3  15       39.51       52.15     25.45 o 
  -6   3  15     1327.84     1378.04     72.36 o 
  -5   3  15     1475.65     1585.15    206.24 o 
  -4   3  15     2335.64     2337.13    268.30 o 
  -3   3  15      326.70      391.54     31.93 o 
  -2   3  15        1.54       10.41     13.14 o 
  -1   3  15      226.64      201.14     28.50 o 
   0   3  15       55.81       55.15     20.43 o 
   1   3  15      116.71      139.51     26.01 o 
   2   3  15      383.62      338.27     35.51 o 
   3   3  15      671.43      686.36     46.39 o 
   4   3  15      279.08      276.47     45.56 o 
   5   3  15       16.75       10.19     26.44 o 
   6   3  15       18.11       17.41     29.96 o 
   7   3  15      775.94      849.91     72.43 o 
   8   3  15      681.48      719.04     73.46 o 
   9   3  15      242.81      308.99     57.68 o 
 -15   4  15      237.62      280.77     59.56 o 
 -14   4  15      252.06      289.32     57.44 o 
 -13   4  15      129.99      128.65     39.88 o 
 -12   4  15      204.80      231.93     48.51 o 
 -11   4  15      100.48       86.95     35.22 o 
 -10   4  15       11.55       15.39     24.67 o 
  -9   4  15      215.22      241.69     42.60 o 
  -8   4  15       35.97       46.34     25.90 o 
  -7   4  15     1362.22     1071.34    107.65 o 
  -6   4  15     1593.35     1787.09    164.47 o 
  -5   4  15      720.29      586.21     51.54 o 
  -4   4  15      421.57      451.08     94.56 o 
  -3   4  15      420.11      617.68    117.93 o 
  -2   4  15      425.91      360.62     51.68 o 
  -1   4  15      624.48      610.85     42.51 o 
   0   4  15        9.86        9.42     18.58 o 
   1   4  15      172.37      200.52     38.88 o 
   2   4  15      933.18      850.22     64.31 o 
   3   4  15     1010.98      920.57     53.61 o 
   4   4  15     1176.21     1424.88     83.90 o 
   5   4  15      622.55      488.04     58.92 o 
   6   4  15      287.13      374.63     55.98 o 
   7   4  15        3.70       42.04     34.99 o 
   8   4  15       83.40      142.22     47.81 o 
   9   4  15      125.32      102.17     42.57 o 
 -14   5  15       98.70       97.81     39.82 o 
 -13   5  15      443.05      463.50     64.63 o 
 -12   5  15      654.52      671.25     69.95 o 
 -11   5  15      265.11      235.69     46.80 o 
 -10   5  15      602.19      604.17     64.80 o 
  -9   5  15        1.69        8.10     24.20 o 
  -8   5  15       19.56       39.76     25.60 o 
  -7   5  15      229.61      292.86     47.49 o 
  -6   5  15      269.30      267.62     71.44 o 
  -5   5  15      773.08      784.20     91.29 o 
  -4   5  15       23.90       19.96     24.12 o 
  -3   5  15      133.50      125.97     27.34 o 
  -2   5  15      300.03      240.73     42.57 o 
  -1   5  15      358.88      291.09     46.31 o 
   0   5  15     1688.19     1553.40     84.25 o 
   1   5  15      837.90      823.72     93.90 o 
   2   5  15      679.53      717.73     63.25 o 
   3   5  15       24.41       23.16     23.35 o 
   4   5  15      299.94      277.06     38.49 o 
   5   5  15       59.28       54.88     35.99 o 
   6   5  15       32.14       38.69     35.14 o 
   7   5  15      543.64      769.12     76.27 o 
   8   5  15      134.17      129.77     45.00 o 
 -13   6  15      173.86      213.61     50.52 o 
 -12   6  15      296.76      374.94     59.77 o 
 -11   6  15       36.35       46.48     29.19 o 
 -10   6  15        4.44       18.07     28.72 o 
  -9   6  15      262.30      237.17     48.03 o 
  -8   6  15       52.56       79.38     32.87 o 
  -7   6  15      494.00      431.14     84.42 o 
  -6   6  15      998.84      866.41    100.34 o 
  -5   6  15     1116.46     1272.91    195.88 o 
  -4   6  15      195.98      205.56     40.83 o 
  -3   6  15      398.49      376.37     52.34 o 
  -2   6  15      256.50      227.23     44.68 o 
  -1   6  15      133.98      128.72     37.05 o 
   0   6  15      418.68      432.41     55.72 o 
   1   6  15      594.08      619.22     64.38 o 
   2   6  15      772.63      805.10     68.98 o 
   3   6  15      542.52      566.99     63.23 o 
   4   6  15       96.01       96.73     38.16 o 
   5   6  15      172.21      243.65     72.42 o 
   6   6  15       68.97      163.16     61.73 o 
   7   6  15        0.68       13.11     34.94 o 
 -12   7  15      210.26      280.53     43.92 o 
 -11   7  15      211.17      253.08     53.84 o 
 -10   7  15      237.46      310.46     55.36 o 
  -9   7  15      206.06      203.74     46.19 o 
  -8   7  15       53.14       47.26     31.79 o 
  -7   7  15        8.19        6.28     28.19 o 
  -6   7  15       91.21      117.30     36.37 o 
  -5   7  15        2.78        0.00     23.18 o 
  -4   7  15      348.93      308.65     74.16 o 
  -3   7  15      382.27      340.11     52.68 o 
  -2   7  15      740.15      628.50     66.22 o 
  -1   7  15      364.78      319.88     53.29 o 
   0   7  15      167.10      178.79     43.69 o 
   1   7  15      226.73      178.84     45.78 o 
   2   7  15      208.64      270.45     50.97 o 
   3   7  15        0.39        9.54     28.35 o 
   4   7  15       29.47       24.54     31.03 o 
   5   7  15       77.53       88.43     35.37 o 
 -10   8  15        1.79        0.00     30.00 o 
  -9   8  15       84.56       68.14     37.27 o 
  -8   8  15      404.71      443.10     63.52 o 
  -7   8  15      342.01      370.07     59.28 o 
  -6   8  15      725.12      703.57     71.45 o 
  -5   8  15      996.84     1126.88    130.55 o 
  -4   8  15       18.74        9.38     37.52 o 
  -3   8  15      182.88      209.43     46.64 o 
  -2   8  15       29.37       45.37     32.31 o 
  -1   8  15       43.55       31.30     27.39 o 
   0   8  15       64.14       60.51     35.12 o 
   1   8  15      106.61      137.38     41.58 o 
   2   8  15      155.19      159.95     41.99 o 
   3   8  15      237.56      269.81     51.12 o 
  -6   9  15       28.16       48.73     31.29 o 
  -5   9  15       18.26       19.20     51.26 o 
  -4   9  15        0.64       18.76     40.14 o 
  -3   9  15       51.84       53.27     31.90 o 
  -2   9  15      105.63      114.75     38.91 o 
  -1   9  15      121.80       91.44     38.15 o 
   0   9  15       32.40      106.49     38.24 o 
 -16   0  16      200.99      331.99     88.34 o 
 -15   0  16       69.26      110.37     62.60 o 
 -14   0  16      244.76      173.63     66.09 o 
 -13   0  16      186.98      297.31     72.20 o 
 -12   0  16      913.40      815.80     95.98 o 
 -11   0  16       20.95       11.78     34.25 o 
 -10   0  16      121.53      117.35     48.86 o 
  -9   0  16      760.46      697.58     83.11 o 
  -8   0  16      542.65      699.32     80.27 o 
  -7   0  16     1502.75     1523.85    108.41 o 
  -6   0  16      782.24      943.63     85.94 o 
  -5   0  16       35.86       44.51     21.67 o 
  -4   0  16     3107.39     3091.34    494.94 o 
  -3   0  16      832.29      868.09    104.27 o 
  -2   0  16        0.26        2.87     18.35 o 
  -1   0  16       20.37        2.64     16.98 o 
   0   0  16     1313.83     1216.22     83.11 o 
   1   0  16     1394.58     1746.78    117.79 o 
   2   0  16     2117.40     1810.91    122.81 o 
   3   0  16      277.94      374.53     68.93 o 
   4   0  16      348.84      334.83     69.15 o 
   5   0  16        0.53       13.96     38.83 o 
   6   0  16       27.20        0.00     35.77 o 
   7   0  16      103.55      121.06     60.86 o 
   8   0  16      186.69      196.97     72.20 o 
   9   0  16      116.19       77.00     54.75 o 
 -16   1  16       13.85        8.77     40.22 o 
 -15   1  16        8.89       18.12     36.49 o 
 -14   1  16       73.58       95.67     38.67 o 
 -13   1  16      803.81      865.97     71.16 o 
 -12   1  16      150.17      177.36     43.09 o 
 -11   1  16     1260.58     1340.02     80.12 o 
 -10   1  16     1307.69     1249.26     76.80 o 
  -9   1  16      284.96      275.85     44.88 o 
  -8   1  16      267.54      348.91     45.89 o 
  -7   1  16      181.20      224.47     38.58 o 
  -6   1  16       76.74      110.33     26.11 o 
  -5   1  16     3336.69     2914.16    263.78 o 
  -4   1  16      113.33      126.45     20.80 o 
  -3   1  16     1023.11      951.63     67.82 o 
  -2   1  16      891.47      918.28     77.80 o 
  -1   1  16      868.64      811.09     70.65 o 
   0   1  16     2288.68     2179.96     69.61 o 
   1   1  16       19.62       13.91     22.17 o 
   2   1  16        0.12        0.00     20.69 o 
   3   1  16        7.34        0.00     22.63 o 
   4   1  16       63.90       75.90     30.97 o 
   5   1  16      577.79      534.63     60.26 o 
   6   1  16     1440.57     1438.52     89.75 o 
   7   1  16      802.62      791.53     74.42 o 
   8   1  16      445.54      529.64     66.29 o 
   9   1  16       96.34       92.84     38.58 o 
 -16   2  16      129.50      214.58     56.81 o 
 -15   2  16       66.76       71.26     37.67 o 
 -14   2  16      122.74      148.00     43.03 o 
 -13   2  16       39.48       60.45     33.35 o 
 -12   2  16      163.85      164.67     41.66 o 
 -11   2  16      118.98       91.93     38.61 o 
 -10   2  16       83.83       88.82     31.40 o 
  -9   2  16      296.80      295.85     46.19 o 
  -8   2  16     1667.81     1767.95     86.04 o 
  -7   2  16     1176.30     1150.86     76.09 o 
  -6   2  16       10.68       26.64     18.70 o 
  -5   2  16       79.98      103.23     23.77 o 
  -4   2  16      720.63      705.62     45.90 o 
  -3   2  16       36.43       32.33     16.09 o 
  -2   2  16      293.44      311.65     29.14 o 
  -1   2  16      306.40      322.40     33.56 o 
   0   2  16     1679.00     1619.11     62.23 o 
   1   2  16      820.74      757.73     46.06 o 
   2   2  16     1778.44     1679.75    107.76 o 
   3   2  16      229.83      321.12     48.13 o 
   4   2  16      744.29      623.93     62.10 o 
   5   2  16       69.75      160.06     52.79 o 
   6   2  16        2.65       13.68     28.15 o 
   7   2  16       24.61       22.33     30.43 o 
   8   2  16       25.24       40.04     32.23 o 
   9   2  16       75.29      109.02     41.56 o 
 -15   3  16        9.14       10.53     34.99 o 
 -14   3  16      132.03       58.66     37.87 o 
 -13   3  16       61.51       86.16     33.59 o 
 -12   3  16      309.11      262.36     48.49 o 
 -11   3  16     1263.64     1265.67     81.89 o 
 -10   3  16      547.37      599.13     60.73 o 
  -9   3  16     1545.46     1482.41     82.35 o 
  -8   3  16      139.77      187.74     39.02 o 
  -7   3  16      612.64      746.67     60.40 o 
  -6   3  16      239.67      248.35     40.37 o 
  -5   3  16     3482.80     3825.03    286.73 o 
  -4   3  16     1528.29     1573.23    129.64 o 
  -3   3  16      515.31      513.79     51.57 o 
  -2   3  16        2.28        5.42     14.01 o 
  -1   3  16        2.43        0.75     16.24 o 
   0   3  16       76.59       98.55     24.99 o 
   1   3  16       11.59        9.39     18.47 o 
   2   3  16        0.32        0.00     18.65 o 
   3   3  16      523.40      422.08     76.56 o 
   4   3  16      118.65      117.45     37.16 o 
   5   3  16      136.79      207.95     51.81 o 
   6   3  16      696.75      668.35     68.48 o 
   7   3  16      383.63      466.77     63.08 o 
   8   3  16      170.65      254.57     55.54 o 
   9   3  16      108.98       82.16     41.92 o 
 -15   4  16       12.77        9.81     38.40 o 
 -14   4  16       40.55       62.06     35.15 o 
 -13   4  16       11.90       32.69     29.40 o 
 -12   4  16       18.01       51.12     30.34 o 
 -11   4  16       15.74        2.82     24.96 o 
 -10   4  16       14.96       14.10     24.81 o 
  -9   4  16        9.39       15.86     22.41 o 
  -8   4  16     2794.84     2651.65    252.59 o 
  -7   4  16      606.46      619.77     80.93 o 
  -6   4  16        6.38       35.26     30.32 o 
  -5   4  16      209.33      199.31     70.02 o 
  -4   4  16      116.68      136.70     27.18 o 
  -3   4  16      664.76      617.05    109.45 o 
  -2   4  16      251.74      260.48     43.85 o 
  -1   4  16      117.82      116.37     27.50 o 
   0   4  16       13.47       22.77     19.66 o 
   1   4  16      127.39      120.97     28.32 o 
   2   4  16      124.62       80.98     26.97 o 
   3   4  16       18.84       27.82     21.94 o 
   4   4  16      124.20      113.74     37.97 o 
   5   4  16      162.89      130.16     43.75 o 
   6   4  16        0.73        0.00     27.45 o 
   7   4  16        1.30       10.46     31.21 o 
   8   4  16        6.73       14.29     32.73 o 
 -14   5  16        5.85       21.08     37.08 o 
 -13   5  16      190.27      206.90     47.88 o 
 -12   5  16       34.53       40.80     28.88 o 
 -11   5  16       16.99       25.52     27.86 o 
 -10   5  16      201.86      161.68     42.38 o 
  -9   5  16     1016.16     1107.22    118.77 o 
  -8   5  16      402.54      399.23     53.50 o 
  -7   5  16      141.94      159.26     39.15 o 
  -6   5  16      121.42      140.51     37.67 o 
  -5   5  16      846.51      866.31    158.80 o 
  -4   5  16      868.46      982.34    210.82 o 
  -3   5  16     1516.78     1236.94     76.86 o 
  -2   5  16      371.58      305.29     48.26 o 
  -1   5  16      192.61      236.34     43.88 o 
   0   5  16      184.95      160.63     40.17 o 
   1   5  16       42.48       41.54     31.21 o 
   2   5  16       52.27       39.79     31.13 o 
   3   5  16        0.34        0.00     22.80 o 
   4   5  16        3.57       17.97     30.71 o 
   5   5  16       52.83       51.40     37.94 o 
   6   5  16      333.24      445.69     61.56 o 
   7   5  16       50.98       87.78     41.66 o 
 -13   6  16       15.80       40.94     35.19 o 
 -12   6  16       11.19       25.42     31.11 o 
 -11   6  16       80.94       69.58     34.74 o 
 -10   6  16        9.13       11.86     26.67 o 
  -9   6  16       10.36        9.08     36.21 o 
  -8   6  16      115.16      129.99     38.66 o 
  -7   6  16       27.17       38.04     33.81 o 
  -6   6  16       21.16       23.56     27.52 o 
  -5   6  16       29.79        9.99     26.06 o 
  -4   6  16       51.08        8.51     36.86 o 
  -3   6  16       47.12       41.16     29.69 o 
  -2   6  16      290.38      303.41     49.83 o 
  -1   6  16       10.17        0.00     26.52 o 
   0   6  16       67.53       59.64     35.35 o 
   1   6  16        5.86       20.42     31.00 o 
   2   6  16        5.61       20.43     30.16 o 
   3   6  16       65.71       53.14     35.19 o 
   4   6  16       49.77       61.54     35.09 o 
   5   6  16       13.51       20.50     45.15 o 
   6   6  16        5.32       46.03     50.17 o 
 -11   7  16        0.04       15.62     32.87 o 
 -10   7  16       81.38       82.51     37.26 o 
  -9   7  16      110.19       77.73     36.63 o 
  -8   7  16        8.95       17.21     27.82 o 
  -7   7  16       66.96       69.51     35.47 o 
  -6   7  16        0.07       10.22     27.84 o 
  -5   7  16       29.67       28.73     26.80 o 
  -4   7  16       11.28       13.31     39.48 o 
  -3   7  16        2.43        3.21     27.36 o 
  -2   7  16        3.30        0.00     27.30 o 
  -1   7  16       54.79       58.02     32.24 o 
   0   7  16        1.50       16.62     29.74 o 
   1   7  16       22.99       27.14     30.43 o 
   2   7  16       70.21       79.22     37.94 o 
   3   7  16        2.41        3.19     28.25 o 
   4   7  16       57.61       98.01     37.28 o 
  -9   8  16        0.13        4.65     28.42 o 
  -8   8  16       13.12       36.18     33.81 o 
  -7   8  16       87.09       77.98     37.18 o 
  -6   8  16       97.30       89.42     38.69 o 
  -5   8  16       11.98       22.03     39.70 o 
  -4   8  16       14.02        2.41     27.30 o 
  -3   8  16       55.68       59.60     34.63 o 
  -2   8  16        0.25        4.79     25.37 o 
  -1   8  16       25.52       41.04     29.26 o 
   0   8  16       71.65       55.58     33.69 o 
   1   8  16       58.81       99.59     37.10 o 
   2   8  16       78.48      122.71     37.90 o 
 -16   1  17       29.83        0.00     35.93 o 
 -15   1  17       60.15       28.58     37.40 o 
 -14   1  17      180.50      162.79     54.75 o 
 -13   1  17      103.03       80.99     35.19 o 
 -12   1  17      117.83      142.39     40.25 o 
 -11   1  17        6.64       16.47     25.09 o 
 -10   1  17      123.56      122.93     35.13 o 
  -9   1  17        1.27        0.00     18.81 o 
  -8   1  17      140.74       91.74     30.89 o 
  -7   1  17        6.63       11.08     17.41 o 
  -6   1  17      703.34      613.84     64.43 o 
  -5   1  17        5.29       36.38     16.01 o 
  -4   1  17      230.96      203.26     25.35 o 
  -3   1  17       71.83       53.74     17.91 o 
  -2   1  17       96.60       63.34     18.65 o 
  -1   1  17       84.24       90.86     24.06 o 
   0   1  17       12.01       17.75     18.62 o 
   1   1  17       22.63        9.62     22.30 o 
   2   1  17       11.50       25.62     25.16 o 
   3   1  17      138.70      171.62     40.56 o 
   4   1  17       47.03       52.61     30.60 o 
   5   1  17        2.66        2.12     27.85 o 
   6   1  17        0.08       19.66     33.52 o 
   7   1  17       27.09       26.87     29.78 o 
   8   1  17       75.23       98.04     38.31 o 
   9   1  17        3.09       41.93     34.19 o 
 -16   2  17       30.06       35.04     41.91 o 
 -15   2  17       75.20      122.93     45.76 o 
 -14   2  17       11.10        7.56     31.04 o 
 -13   2  17       83.69       29.01     27.95 o 
 -12   2  17      210.37      228.78     46.04 o 
 -11   2  17       47.28       58.51     30.05 o 
 -10   2  17      211.90      151.53     38.70 o 
  -9   2  17        5.69        0.00     20.63 o 
  -8   2  17       19.45       24.14     25.33 o 
  -7   2  17      199.71      188.78     36.94 o 
  -6   2  17       14.98       30.54     20.64 o 
  -5   2  17       21.22       11.20     15.69 o 
  -4   2  17        0.48        0.00     13.95 o 
  -3   2  17       54.96       42.37     17.25 o 
  -2   2  17       10.41       35.50     16.74 o 
  -1   2  17      158.41      134.08     27.13 o 
   0   2  17      357.09      384.86     37.44 o 
   1   2  17      671.19      768.10     61.47 o 
   2   2  17        3.88       38.65     26.89 o 
   3   2  17       36.82       89.39     34.01 o 
   4   2  17        0.06        9.37     28.81 o 
   5   2  17        7.62        3.39     26.35 o 
   6   2  17        0.11       28.38     31.59 o 
   7   2  17        0.47        7.15     30.61 o 
   8   2  17       40.15       99.10     38.90 o 
 -15   3  17      150.76      157.50     51.58 o 
 -14   3  17      302.42      293.74     53.32 o 
 -13   3  17      324.53      346.73     55.81 o 
 -12   3  17       52.67       54.21     32.60 o 
 -11   3  17      109.92      122.03     36.96 o 
 -10   3  17      124.50       90.24     35.01 o 
  -9   3  17      410.75      371.51     50.74 o 
  -8   3  17      200.29      209.20     41.70 o 
  -7   3  17        2.00        0.00     22.21 o 
  -6   3  17     1585.32     1655.57    237.65 o 
  -5   3  17      300.14      348.44     45.10 o 
  -4   3  17      336.57      383.07     73.63 o 
  -3   3  17      278.09      273.04     41.62 o 
  -2   3  17      407.68      352.89     36.65 o 
  -1   3  17      427.07      405.98     39.06 o 
   0   3  17       51.24       60.64     23.92 o 
   1   3  17       64.20       70.06     25.02 o 
   2   3  17      468.94      412.22     53.66 o 
   3   3  17      651.84      627.93     63.29 o 
   4   3  17      102.84      137.65     41.13 o 
   5   3  17      289.72      316.82     54.29 o 
   6   3  17        0.78       24.07     31.24 o 
   7   3  17      148.27      238.18     52.10 o 
   8   3  17       42.86       95.96     58.46 o 
 -14   4  17       10.20       29.01     29.35 o 
 -13   4  17      121.45      120.88     39.51 o 
 -12   4  17       31.23       28.13     26.53 o 
 -11   4  17       19.38        9.60     27.74 o 
 -10   4  17        1.97        0.00     25.18 o 
  -9   4  17       66.33       37.72     29.49 o 
  -8   4  17       95.75      120.52     35.82 o 
  -7   4  17      479.22      520.90     56.36 o 
  -6   4  17     2269.88     2359.70    374.42 o 
  -5   4  17      909.24     1002.44    160.22 o 
  -4   4  17       74.32       55.40     29.75 o 
  -3   4  17       38.14       22.88     25.24 o 
  -2   4  17      160.42      114.58     33.54 o 
  -1   4  17     1673.20     1517.91     84.05 o 
   0   4  17     1705.49     1475.40     82.87 o 
   1   4  17     1819.63     1501.39    134.65 o 
   2   4  17      329.36      382.53     42.30 o 
   3   4  17      142.04      184.73     44.03 o 
   4   4  17       18.08       16.80     30.46 o 
   5   4  17       18.28        3.80     29.83 o 
   6   4  17      129.15      141.73     44.19 o 
   7   4  17       82.22      124.83     42.59 o 
 -13   5  17      176.27      211.85     50.03 o 
 -12   5  17      183.14      137.65     40.94 o 
 -11   5  17       22.39       26.17     30.44 o 
 -10   5  17      307.37      361.10     55.67 o 
  -9   5  17      230.00      242.92     47.87 o 
  -8   5  17       24.37       12.78     27.04 o 
  -7   5  17        9.04       23.70     29.27 o 
  -6   5  17     1462.51     1689.24    229.80 o 
  -5   5  17      699.88      684.08     73.07 o 
  -4   5  17     1367.85     1179.95     78.66 o 
  -3   5  17     1039.06      872.33     68.87 o 
  -2   5  17       75.68       92.38     36.15 o 
  -1   5  17      107.03      120.53     38.85 o 
   0   5  17      672.08      548.75     60.93 o 
   1   5  17        0.19        9.07     26.36 o 
   2   5  17      160.91      128.60     38.34 o 
   3   5  17      217.14      264.81     72.64 o 
   4   5  17      130.00       88.97     40.82 o 
   5   5  17       55.03       87.40     39.04 o 
   6   5  17       63.91      116.58     43.20 o 
 -12   6  17        4.12       12.64     32.02 o 
 -11   6  17      130.23      144.44     44.17 o 
 -10   6  17       76.05       86.84     37.30 o 
  -9   6  17      393.06      438.85     60.82 o 
  -8   6  17       97.88      185.77     45.58 o 
  -7   6  17       56.55       33.08     31.15 o 
  -6   6  17      775.02      878.74    124.44 o 
  -5   6  17        6.32        0.52     25.30 o 
  -4   6  17      148.25      170.08     43.72 o 
  -3   6  17       13.89       11.93     26.88 o 
  -2   6  17      138.43      169.53     44.15 o 
  -1   6  17      263.66      258.72     49.34 o 
   0   6  17      440.33      446.47     59.85 o 
   1   6  17      406.71      466.33     60.37 o 
   2   6  17      301.07      318.38     55.34 o 
   3   6  17      328.86      349.16     54.91 o 
   4   6  17       59.33       98.81     53.88 o 
   5   6  17        6.26       23.99     44.28 o 
 -10   7  17        2.43       10.94     26.62 o 
  -9   7  17        9.08        0.00     28.82 o 
  -8   7  17      236.36      257.25     53.36 o 
  -7   7  17      452.49      378.28     57.82 o 
  -6   7  17      937.90     1081.87    126.41 o 
  -5   7  17      156.16       90.52     50.82 o 
  -4   7  17      759.39      649.46     70.26 o 
  -3   7  17      180.61      100.34     39.79 o 
  -2   7  17      159.64      149.87     43.65 o 
  -1   7  17        0.40        0.00     24.92 o 
   0   7  17      112.57      113.24     38.60 o 
   1   7  17       47.81       61.52     35.58 o 
   2   7  17       84.08      174.71     43.29 o 
   3   7  17      298.07      373.59     58.66 o 
  -8   8  17      118.08      165.63     48.38 o 
  -7   8  17       13.84       10.63     28.70 o 
  -6   8  17      226.59      307.56     80.71 o 
  -5   8  17       66.60       76.35     51.70 o 
  -4   8  17        4.03       15.73     27.65 o 
  -3   8  17        3.59       19.16     27.34 o 
  -2   8  17       13.74       29.88     29.44 o 
  -1   8  17      183.82      238.84     49.75 o 
   0   8  17      156.12      201.37     47.81 o 
 -15   0  18        6.86       18.98     52.79 o 
 -14   0  18        0.31       15.92     43.84 o 
 -13   0  18      310.49      277.46     76.13 o 
 -12   0  18     1449.71     1233.96    118.44 o 
 -11   0  18      672.41      596.15     90.74 o 
 -10   0  18     1093.89     1146.92    111.25 o 
  -9   0  18     1258.71     1448.60    116.26 o 
  -8   0  18      793.46      804.24     90.96 o 
  -7   0  18     1145.16     1078.11    207.11 o 
  -6   0  18     2204.02     1924.63    342.57 o 
  -5   0  18       84.56      118.46     39.26 o 
  -4   0  18      174.58      174.22     36.28 o 
  -3   0  18       43.23       61.95     27.46 o 
  -2   0  18      970.99      921.75    123.13 o 
  -1   0  18      143.73      201.33     54.75 o 
   0   0  18     1160.03     1033.06     96.63 o 
   1   0  18      498.74      578.26     83.33 o 
   2   0  18      187.90      205.04     58.89 o 
   3   0  18        0.03       18.54     37.08 o 
   4   0  18       90.55      138.95     57.59 o 
   5   0  18      521.44      565.83     92.70 o 
   6   0  18      473.32      434.95     90.31 o 
   7   0  18      752.81      878.84    117.57 o 
   8   0  18       45.29       40.79     63.04 o 
 -15   1  18       95.57      129.67     48.28 o 
 -14   1  18      329.99      316.38     60.11 o 
 -13   1  18       32.03       28.99     28.42 o 
 -12   1  18      133.73      189.71     44.28 o 
 -11   1  18        4.56        0.00     24.81 o 
 -10   1  18      408.74      407.25     55.59 o 
  -9   1  18       44.25       34.17     26.55 o 
  -8   1  18      283.36      271.62     35.83 o 
  -7   1  18      384.98      454.18     42.07 o 
  -6   1  18      591.15      468.49     46.75 o 
  -5   1  18     2324.39     2185.98    197.06 o 
  -4   1  18      446.01      482.06     34.92 o 
  -3   1  18      572.88      559.78     36.74 o 
  -2   1  18      511.66      533.56     42.63 o 
  -1   1  18      114.15      128.25     26.92 o 
   0   1  18       23.20       83.68     32.47 o 
   1   1  18     1102.56      962.57     69.70 o 
   2   1  18     1529.22     1438.92     84.36 o 
   3   1  18      470.32      516.02     60.51 o 
   4   1  18      763.97      837.70     72.06 o 
   5   1  18      401.31      361.67     59.55 o 
   6   1  18      108.04      155.94     50.82 o 
   7   1  18        0.13        0.00     32.64 o 
   8   1  18       36.05       42.72     37.38 o 
 -15   2  18        0.01        1.76     37.37 o 
 -14   2  18        1.96       32.85     30.32 o 
 -13   2  18      178.04      119.24     38.54 o 
 -12   2  18     1506.75     1408.47     90.77 o 
 -11   2  18      492.14      509.96     61.75 o 
 -10   2  18     1019.12      905.75     98.38 o 
  -9   2  18      215.98      335.81     50.84 o 
  -8   2  18      329.22      317.71     48.74 o 
  -7   2  18        3.01        0.00     26.07 o 
  -6   2  18     2593.52     2382.13    231.81 o 
  -5   2  18      430.84      490.51     36.36 o 
  -4   2  18       98.14       65.15     19.91 o 
  -3   2  18      331.42      371.50     32.91 o 
  -2   2  18      931.91      880.39     58.56 o 
  -1   2  18      573.23      549.92     44.42 o 
   0   2  18      824.29      743.53     48.72 o 
   1   2  18      825.77     1001.55     71.41 o 
   2   2  18      227.24      214.42     62.60 o 
   3   2  18       13.88       33.14     30.29 o 
   4   2  18       45.94       67.38     35.32 o 
   5   2  18       74.84       96.56     38.84 o 
   6   2  18      667.41      695.81     73.75 o 
   7   2  18      420.59      550.83     69.69 o 
 -15   3  18      268.04      311.65     62.70 o 
 -14   3  18      250.90      315.24     56.68 o 
 -13   3  18      117.13      121.06     36.86 o 
 -12   3  18        4.37       10.82     24.81 o 
 -11   3  18        0.48        0.00     24.02 o 
 -10   3  18      162.78      104.95     38.43 o 
  -9   3  18      226.16      299.62     50.13 o 
  -8   3  18      225.64      131.90     36.01 o 
  -7   3  18      270.86      378.89     50.20 o 
  -6   3  18      129.92      144.14     37.47 o 
  -5   3  18      350.80      301.72     37.31 o 
  -4   3  18      110.21       95.20     32.73 o 
  -3   3  18      361.89      297.48     36.36 o 
  -2   3  18      454.20      422.29     41.32 o 
  -1   3  18       44.48       25.95     20.51 o 
   0   3  18       24.39        8.09     19.91 o 
   1   3  18      691.74      725.27     65.38 o 
   2   3  18      263.58      287.05     49.71 o 
   3   3  18      242.88      301.37     51.05 o 
   4   3  18       12.00       15.11     27.82 o 
   5   3  18      298.06      335.13     56.39 o 
   6   3  18       62.15       98.19     41.24 o 
   7   3  18        4.78       11.46     27.89 o 
 -14   4  18       12.32       57.06     36.57 o 
 -13   4  18      102.77       57.99     30.73 o 
 -12   4  18      891.41      901.69     78.50 o 
 -11   4  18      663.04      600.04     67.48 o 
 -10   4  18      479.32      421.73     58.06 o 
  -9   4  18       24.90       33.67     29.52 o 
  -8   4  18       59.95       69.19     33.45 o 
  -7   4  18      136.29      149.17     52.79 o 
  -6   4  18     1040.54     1055.08    157.16 o 
  -5   4  18       49.78       24.77     22.39 o 
  -4   4  18      142.67       81.19     32.91 o 
  -3   4  18       57.23       51.85     30.05 o 
  -2   4  18       52.07       43.85     31.98 o 
  -1   4  18       45.65       48.22     29.80 o 
   0   4  18       77.80       60.98     32.48 o 
   1   4  18       47.13       79.99     28.58 o 
   2   4  18      126.06      107.24     38.48 o 
   3   4  18       16.03        0.00     29.34 o 
   4   4  18        2.65        0.00     25.91 o 
   5   4  18        3.66        6.76     31.99 o 
   6   4  18      174.98      264.41     53.90 o 
 -13   5  18       46.89       55.77     33.32 o 
 -12   5  18       53.48       37.17     31.06 o 
 -11   5  18      164.88      136.91     44.28 o 
 -10   5  18        0.86        2.10     24.93 o 
  -9   5  18        1.04        7.91     25.26 o 
  -8   5  18      136.24      105.97     37.47 o 
  -7   5  18      254.61      331.67     72.09 o 
  -6   5  18        8.75       44.96     30.74 o 
  -5   5  18      467.16      538.29     93.41 o 
  -4   5  18      152.15      152.40     41.33 o 
  -3   5  18       70.16       60.75     32.89 o 
  -2   5  18        9.50       32.33     30.46 o 
  -1   5  18      156.22      196.81     45.57 o 
   0   5  18        3.39        5.71     27.96 o 
   1   5  18      440.93      432.46     58.41 o 
   2   5  18        7.67       37.20     31.59 o 
   3   5  18       10.35       20.07     44.06 o 
   4   5  18       20.94       74.16     47.33 o 
   5   5  18       33.99       68.70     39.99 o 
 -11   6  18       27.77       47.71     32.28 o 
 -10   6  18        4.25       14.71     28.35 o 
  -9   6  18       48.86       84.22     38.26 o 
  -8   6  18       22.64       13.68     28.29 o 
  -7   6  18       61.37       58.31     33.39 o 
  -6   6  18      161.12      223.00     45.87 o 
  -5   6  18        2.15        5.68     26.70 o 
  -4   6  18        0.32        0.00     26.59 o 
  -3   6  18       26.31       34.07     29.34 o 
  -2   6  18       40.75       34.99     34.00 o 
  -1   6  18      106.09      105.31     41.27 o 
   0   6  18        0.70        5.43     29.58 o 
   1   6  18       11.14       20.19     29.30 o 
   2   6  18       18.69       26.49     32.35 o 
   3   6  18       15.98       67.62     51.04 o 
   4   6  18        0.34       50.17     45.81 o 
  -9   7  18        5.84        1.73     29.61 o 
  -8   7  18        4.74        4.80     29.18 o 
  -7   7  18       58.12       50.76     31.94 o 
  -6   7  18      107.42      185.63     69.15 o 
  -5   7  18       23.53       29.76     31.82 o 
  -4   7  18       42.50       69.63     32.23 o 
  -3   7  18       47.26       33.62     26.52 o 
  -2   7  18       36.92       17.03     28.73 o 
  -1   7  18        3.39       23.98     28.50 o 
   0   7  18        1.69        0.00     23.10 o 
   1   7  18       23.94       48.32     32.76 o 
   2   7  18        1.75       21.91     26.09 o 
  -5   8  18       11.30       14.68     25.18 o 
  -4   8  18       44.15       51.54     30.50 o 
  -3   8  18       76.84      136.24     42.11 o 
  -2   8  18       39.77       65.20     32.46 o 
 -15   1  19       57.70       41.65     41.85 o 
 -14   1  19       49.00       34.78     32.79 o 
 -13   1  19        8.95       32.55     30.19 o 
 -12   1  19       12.82       47.78     29.82 o 
 -11   1  19        0.23        4.19     26.22 o 
 -10   1  19      126.16       76.01     35.33 o 
  -9   1  19        0.14        5.25     21.58 o 
  -8   1  19        5.77        0.00     20.15 o 
  -7   1  19       74.72       44.05     20.49 o 
  -6   1  19       54.88      100.52     23.69 o 
  -5   1  19      106.54      166.10     27.26 o 
  -4   1  19       91.58      104.64     23.51 o 
  -3   1  19        8.88       20.31     17.98 o 
  -2   1  19       30.71        2.31     19.00 o 
  -1   1  19      150.84      117.48     36.13 o 
   0   1  19        5.31        0.00     23.56 o 
   1   1  19        8.90       38.87     28.85 o 
   2   1  19       56.88       47.56     32.74 o 
   3   1  19      125.07      141.39     41.95 o 
   4   1  19        4.13        5.48     27.85 o 
   5   1  19        0.27        0.00     31.77 o 
   6   1  19        3.54       19.12     38.12 o 
   7   1  19       68.09       75.49     47.08 o 
 -15   2  19       11.19        7.28     35.77 o 
 -14   2  19      158.83      144.68     42.97 o 
 -13   2  19      193.29      235.93     48.97 o 
 -12   2  19        1.56       20.79     25.68 o 
 -11   2  19       35.17       40.67     27.75 o 
 -10   2  19       18.77        9.24     29.16 o 
  -9   2  19       21.03        7.74     27.41 o 
  -8   2  19       21.30        3.27     26.07 o 
  -7   2  19       10.24       21.47     27.52 o 
  -6   2  19       39.92       40.19     21.11 o 
  -5   2  19      424.33      415.89     35.23 o 
  -4   2  19       17.47       31.65     18.88 o 
  -3   2  19      251.95      242.51     34.98 o 
  -2   2  19        7.60       10.96     19.66 o 
  -1   2  19       23.74       40.35     22.53 o 
   0   2  19       25.94       14.84     29.88 o 
   1   2  19        2.05        0.00     25.36 o 
   2   2  19       18.14       57.10     34.91 o 
   3   2  19       47.59       81.83     37.08 o 
   4   2  19       37.07       37.68     34.24 o 
   5   2  19       64.15       67.41     39.33 o 
   6   2  19       63.50      146.52     44.03 o 
 -14   3  19        3.68       10.81     31.04 o 
 -13   3  19       23.68       26.53     26.97 o 
 -12   3  19      176.67      151.42     43.29 o 
 -11   3  19       15.08       20.45     29.60 o 
 -10   3  19        4.07        6.09     26.68 o 
  -9   3  19       12.44        1.29     26.66 o 
  -8   3  19        7.17       18.14     28.63 o 
  -7   3  19      571.50      489.44     59.07 o 
  -6   3  19     1351.25     1366.43    220.43 o 
  -5   3  19      226.58      184.81     36.41 o 
  -4   3  19      266.00      216.88     44.15 o 
  -3   3  19       11.81       12.41     25.89 o 
  -2   3  19      312.76      284.35     38.43 o 
  -1   3  19      384.55      458.70     44.80 o 
   0   3  19      888.90      772.97     54.89 o 
   1   3  19      518.74      448.39     71.22 o 
   2   3  19      246.95      338.62     53.49 o 
   3   3  19      182.88      169.88     43.25 o 
   4   3  19       26.40       32.70     33.24 o 
   5   3  19        1.66       14.46     30.97 o 
   6   3  19       13.53        0.00     32.33 o 
 -13   4  19      106.91       93.24     36.56 o 
 -12   4  19      176.24      207.45     49.10 o 
 -11   4  19      172.00      219.02     46.96 o 
 -10   4  19      375.61      351.60     55.40 o 
  -9   4  19      702.62      707.22     70.46 o 
  -8   4  19       29.87       56.23     34.51 o 
  -7   4  19        1.77       38.80     30.15 o 
  -6   4  19       15.93       66.59     34.14 o 
  -5   4  19     1680.30     1615.49    181.91 o 
  -4   4  19      609.26      524.59     78.53 o 
  -3   4  19      804.32      649.10     65.57 o 
  -2   4  19      303.51      285.97     50.88 o 
  -1   4  19      226.67      219.88     46.32 o 
   0   4  19       36.57       47.27     31.69 o 
   1   4  19        0.55        3.49     37.95 o 
   2   4  19      153.47      177.64     44.86 o 
   3   4  19       81.72       72.61     34.93 o 
   4   4  19       24.72       49.52     35.93 o 
   5   4  19      114.45      240.77     52.47 o 
 -12   5  19       12.99       73.04     37.80 o 
 -11   5  19        3.50       12.93     28.86 o 
 -10   5  19       31.47       31.44     32.19 o 
  -9   5  19      306.12      359.29     55.99 o 
  -8   5  19      477.73      372.93     60.64 o 
  -7   5  19      591.14      557.48     87.80 o 
  -6   5  19      714.73      706.78     65.42 o 
  -5   5  19      215.75      182.24     44.91 o 
  -4   5  19       44.03       35.73     31.62 o 
  -3   5  19      132.35      106.81     38.71 o 
  -2   5  19        2.85        0.00     27.99 o 
  -1   5  19      258.61      243.32     49.57 o 
   0   5  19      523.16      465.66     60.84 o 
   1   5  19      670.39      584.79     65.31 o 
   2   5  19      344.40      351.41     78.96 o 
   3   5  19      230.63      186.72     63.04 o 
   4   5  19       15.02       34.46     46.03 o 
 -11   6  19      177.28      189.04     46.30 o 
 -10   6  19      117.68      130.33     43.82 o 
  -9   6  19       37.91       61.29     32.08 o 
  -8   6  19       22.84        9.52     28.18 o 
  -7   6  19      286.14      356.77    101.21 o 
  -6   6  19       27.49       14.61     40.79 o 
  -5   6  19      275.42      200.56     46.42 o 
  -4   6  19      428.93      386.36     58.84 o 
  -3   6  19      148.52      185.32     46.24 o 
  -2   6  19      142.20      111.05     40.53 o 
  -1   6  19      232.39      191.65     46.40 o 
   0   6  19       69.55       56.63     34.37 o 
   1   6  19        0.17       26.05     30.22 o 
   2   6  19       18.65       38.61     46.90 o 
  -8   7  19      266.01      267.71     70.56 o 
  -7   7  19      461.57      408.77     89.87 o 
  -6   7  19      294.67      339.63     82.45 o 
  -5   7  19       36.44       14.75     27.06 o 
  -4   7  19       25.75       42.68     29.38 o 
  -3   7  19       11.93       30.32     29.92 o 
  -2   7  19      143.98      213.12     46.73 o 
  -1   7  19      153.39      154.32     41.76 o 
   0   7  19      449.47      412.15     60.08 o 
 -14   0  20      188.44      186.72     60.86 o 
 -13   0  20      296.78      379.33     83.98 o 
 -12   0  20     1057.27      960.64    108.85 o 
 -11   0  20      423.42      541.40     93.36 o 
 -10   0  20      247.27      191.08     63.48 o 
  -9   0  20     1017.81     1240.28    117.57 o 
  -8   0  20        1.09        8.49     28.47 o 
  -7   0  20      212.36      150.99     40.44 o 
  -6   0  20     3379.86     3068.16    483.16 o 
  -5   0  20     1720.05     1601.89    122.81 o 
  -4   0  20      772.09      649.31     61.08 o 
  -3   0  20      874.98      784.39     71.76 o 
  -2   0  20      127.38      120.63     54.97 o 
  -1   0  20      129.57       64.78     45.59 o 
   0   0  20      562.24      535.07     89.21 o 
   1   0  20      468.95      499.08     86.60 o 
   2   0  20      261.73      303.85     75.91 o 
   3   0  20      409.54      426.01     86.60 o 
   4   0  20       30.62       54.97     52.57 o 
   5   0  20       11.33       25.96     50.61 o 
   6   0  20      197.00      200.68     82.23 o 
 -14   1  20        0.22       24.92     31.98 o 
 -13   1  20      127.18      161.64     41.06 o 
 -12   1  20      257.66      307.62     53.51 o 
 -11   1  20      155.04      132.04     41.60 o 
 -10   1  20      102.92      117.99     38.25 o 
  -9   1  20      220.33      243.99     40.42 o 
  -8   1  20      932.37      790.82     54.63 o 
  -7   1  20      109.64      129.32     26.68 o 
  -6   1  20       79.59       62.97     26.20 o 
  -5   1  20      176.40      147.54     32.43 o 
  -4   1  20       28.10       19.38     19.28 o 
  -3   1  20       46.64       20.52     22.81 o 
  -2   1  20      243.58      249.09     35.85 o 
  -1   1  20      806.17      680.42     65.84 o 
   0   1  20      505.19      594.56     63.24 o 
   1   1  20     1387.79     1217.45     83.14 o 
   2   1  20      181.01      215.07     46.59 o 
   3   1  20        5.03        0.00     28.32 o 
   4   1  20        6.87       10.42     34.12 o 
   5   1  20        1.23        1.10     33.20 o 
   6   1  20       75.01      113.33     47.28 o 
 -14   2  20      140.45      110.97     42.42 o 
 -13   2  20       99.62      120.06     40.98 o 
 -12   2  20      256.80      242.17     49.35 o 
 -11   2  20       44.72       71.29     33.85 o 
 -10   2  20       39.12       36.54     31.46 o 
  -9   2  20      113.97      212.38     47.50 o 
  -8   2  20        5.64        3.88     28.66 o 
  -7   2  20       86.43       44.06     27.56 o 
  -6   2  20     3843.92     3507.53    386.89 o 
  -5   2  20     1134.01     1144.86     77.86 o 
  -4   2  20      846.48      750.77     53.39 o 
  -3   2  20     1167.24     1115.32     61.96 o 
  -2   2  20      325.65      262.57     37.84 o 
  -1   2  20       52.97       55.15     31.99 o 
   0   2  20      229.25      283.03     49.19 o 
   1   2  20      178.12      204.60     63.37 o 
   2   2  20      245.55      273.26     51.97 o 
   3   2  20      329.79      289.50     55.38 o 
   4   2  20      130.80      146.37     48.41 o 
   5   2  20      104.55      145.68     44.59 o 
 -13   3  20      316.78      291.31     53.90 o 
 -12   3  20      206.31      166.00     45.38 o 
 -11   3  20       68.98       82.98     34.07 o 
 -10   3  20        3.41        4.80     22.77 o 
  -9   3  20       42.89       25.48     30.23 o 
  -8   3  20       21.16       69.29     35.16 o 
  -7   3  20       64.50       81.42     36.08 o 
  -6   3  20       30.04        9.56     23.70 o 
  -5   3  20       20.26        9.57     22.15 o 
  -4   3  20      109.65       86.88     36.40 o 
  -3   3  20       19.43       30.32     28.82 o 
  -2   3  20       41.72       17.79     24.86 o 
  -1   3  20      176.14      202.32     36.55 o 
   0   3  20       19.65       66.07     36.71 o 
   1   3  20      449.41      423.95     75.25 o 
   2   3  20      189.68      238.63     49.70 o 
   3   3  20        0.44        0.00     27.71 o 
   4   3  20      123.69      148.17     45.56 o 
   5   3  20        0.65       15.39     31.39 o 
 -12   4  20       18.70       17.53     24.89 o 
 -11   4  20       31.39       56.39     30.31 o 
 -10   4  20       29.79       37.57     27.02 o 
  -9   4  20       41.61       74.46     33.53 o 
  -8   4  20      113.92       96.42     37.08 o 
  -7   4  20       72.14       85.39     35.69 o 
  -6   4  20      970.04      912.00    113.93 o 
  -5   4  20        8.69       12.28     27.24 o 
  -4   4  20      174.71      173.73     42.83 o 
  -3   4  20      208.66      158.97     43.51 o 
  -2   4  20      176.86      114.23     40.78 o 
  -1   4  20        8.27       18.78     31.21 o 
   0   4  20       15.11        0.00     24.16 o 
   1   4  20       21.54       23.99     41.44 o 
   2   4  20       11.27       16.65     33.13 o 
   3   4  20       54.61       58.27     37.12 o 
   4   4  20       34.23       64.01     36.98 o 
 -11   5  20      106.86      143.07     42.03 o 
 -10   5  20       49.52       76.21     33.61 o 
  -9   5  20       15.17       52.66     32.92 o 
  -8   5  20       29.51       55.69     31.17 o 
  -7   5  20        8.56        0.00     28.38 o 
  -6   5  20       60.50       43.86     32.04 o 
  -5   5  20        2.34       22.45     29.87 o 
  -4   5  20       97.57      114.72     38.09 o 
  -3   5  20       56.04       65.88     34.40 o 
  -2   5  20        0.15        8.33     28.78 o 
  -1   5  20       59.37       42.30     30.58 o 
   0   5  20       56.18       49.08     49.30 o 
   1   5  20      108.21      181.05     61.08 o 
   2   5  20       97.33      115.17     47.99 o 
   3   5  20       15.25       47.77     47.99 o 
  -9   6  20        0.38       47.20     34.01 o 
  -8   6  20       35.94       52.00     32.17 o 
  -7   6  20       75.03      113.86     54.97 o 
  -6   6  20       26.30        7.81     24.83 o 
  -5   6  20       43.03       75.71     34.15 o 
  -4   6  20       74.66       74.59     33.45 o 
  -3   6  20       69.41       45.02     30.98 o 
  -2   6  20       74.20      102.15     36.46 o 
  -1   6  20        4.80       14.02     27.44 o 
   0   6  20       37.10       77.03     35.19 o 
   1   6  20        4.09       30.37     26.40 o 
  -5   7  20       48.77       73.14     33.87 o 
  -4   7  20       12.88       38.13     28.24 o 
  -3   7  20        0.42       13.53     30.33 o 
 -13   1  21       14.97       48.23     28.16 o 
 -12   1  21       81.77       45.29     31.08 o 
 -11   1  21       18.59       26.48     30.53 o 
 -10   1  21        4.52       19.72     29.12 o 
  -9   1  21        9.84        9.78     26.62 o 
  -8   1  21        0.30       12.90     22.20 o 
  -7   1  21       42.61       56.19     24.22 o 
  -6   1  21      210.51      247.92     33.83 o 
  -5   1  21       23.02       13.72     20.43 o 
  -4   1  21       18.02       12.82     24.05 o 
  -3   1  21       20.85       19.16     23.15 o 
  -2   1  21      125.04       50.22     34.31 o 
  -1   1  21      163.16      187.76     44.17 o 
   0   1  21       72.72       62.93     36.32 o 
   1   1  21        2.76        0.00     30.34 o 
   2   1  21       10.49       17.17     33.62 o 
   3   1  21       52.48       27.49     37.56 o 
   4   1  21       95.21       85.81     41.93 o 
   5   1  21        0.13        0.00     38.82 o 
 -13   2  21       46.92       79.80     33.70 o 
 -12   2  21       13.06       28.37     35.99 o 
 -11   2  21       61.65      107.32     34.34 o 
 -10   2  21        1.73       33.11     28.99 o 
  -9   2  21      120.36      133.28     40.39 o 
  -8   2  21       16.36       25.32     25.06 o 
  -7   2  21       34.22       33.24     25.94 o 
  -6   2  21        1.11        0.00     23.36 o 
  -5   2  21      181.48      230.77     38.21 o 
  -4   2  21        1.65        0.00     22.58 o 
  -3   2  21       68.31       70.08     28.90 o 
  -2   2  21      194.01      196.64     45.81 o 
  -1   2  21       60.45      135.98     40.25 o 
   0   2  21        0.83        0.00     29.97 o 
   1   2  21      290.19      302.56     55.17 o 
   2   2  21      211.77      253.39     53.59 o 
   3   2  21       21.70        5.10     36.55 o 
   4   2  21        3.92        0.00     38.25 o 
 -12   3  21      173.97      222.21     48.48 o 
 -11   3  21      377.24      527.39     68.28 o 
 -10   3  21       60.06       96.94     36.15 o 
  -9   3  21      317.80      384.09     75.15 o 
  -8   3  21        1.73       11.94     32.78 o 
  -7   3  21        5.13        9.18     23.31 o 
  -6   3  21        8.04        2.37     22.78 o 
  -5   3  21      289.77      208.46     47.84 o 
  -4   3  21      189.80      174.34     44.60 o 
  -3   3  21       32.78       44.56     33.92 o 
  -2   3  21      360.54      351.26     55.93 o 
  -1   3  21      221.43      233.98     49.43 o 
   0   3  21      531.63      498.57     64.40 o 
   1   3  21       10.56       10.11     34.22 o 
   2   3  21       82.76       69.32     39.62 o 
   3   3  21       16.00       24.67     36.32 o 
   4   3  21        7.58       30.56     38.06 o 
 -12   4  21       14.32        7.88     27.04 o 
 -11   4  21       12.95       24.45     26.95 o 
 -10   4  21       11.73        0.00     21.12 o 
  -9   4  21      143.57      152.68     42.18 o 
  -8   4  21      330.48      277.36     51.64 o 
  -7   4  21      735.55      772.68    117.08 o 
  -6   4  21      163.92      160.38     45.31 o 
  -5   4  21      603.86      544.67     65.22 o 
  -4   4  21      164.38      125.26     41.12 o 
  -3   4  21        2.70        0.00     28.30 o 
  -2   4  21        2.53        9.90     32.47 o 
  -1   4  21      173.49      145.73     43.54 o 
   0   4  21       44.08       60.20     48.64 o 
   1   4  21      347.11      458.29     86.38 o 
   2   4  21      225.85      162.72     57.80 o 
   3   4  21       20.71       49.87     36.02 o 
 -10   5  21      232.95      219.80     45.70 o 
  -9   5  21      277.26      373.99    104.48 o 
  -8   5  21      225.20      229.87     45.78 o 
  -7   5  21       91.51       95.32     41.18 o 
  -6   5  21        8.41        5.00     27.23 o 
  -5   5  21      149.43      126.12     41.99 o 
  -4   5  21      101.86       86.76     37.38 o 
  -3   5  21      451.77      418.09     61.07 o 
  -2   5  21      114.47      101.78     38.95 o 
  -1   5  21      166.37      152.12     42.11 o 
   0   5  21      206.99      203.08     61.73 o 
   1   5  21        0.48        0.00     37.52 o 
  -7   6  21      460.10      458.80     65.16 o 
  -6   6  21       27.14        5.18     25.42 o 
  -5   6  21      325.59      310.67     58.13 o 
  -4   6  21       99.03       91.00     35.68 o 
  -3   6  21        2.36       25.23     29.88 o 
  -2   6  21       12.86        9.62     27.51 o 
  -1   6  21       14.19       27.39     32.29 o 
 -13   0  22       61.27       78.96     48.64 o 
 -12   0  22       23.38       75.04     46.90 o 
 -11   0  22       83.44       91.83     52.35 o 
 -10   0  22       16.17       18.62     32.27 o 
  -9   0  22       63.02       73.61     35.85 o 
  -8   0  22      320.87      356.89     57.80 o 
  -7   0  22     1084.09      966.18     81.69 o 
  -6   0  22     1041.17      915.63    108.63 o 
  -5   0  22      171.15      196.09     46.50 o 
  -4   0  22       16.23        0.00     42.32 o 
  -3   0  22       32.91       87.69     54.97 o 
  -2   0  22        3.30        0.00     40.79 o 
  -1   0  22      112.61      142.44     64.57 o 
   0   0  22      329.35      289.24     75.69 o 
   1   0  22      162.87      260.45     77.00 o 
   2   0  22      261.96      306.91     83.76 o 
   3   0  22      145.04       99.47     67.62 o 
 -13   1  22      234.56      253.02     51.20 o 
 -12   1  22      475.92      589.42     71.03 o 
 -11   1  22      433.14      409.51     62.08 o 
 -10   1  22      322.57      537.43     66.75 o 
  -9   1  22      324.45      236.04     41.10 o 
  -8   1  22      124.45      158.73     36.09 o 
  -7   1  22      504.75      431.36     41.35 o 
  -6   1  22      945.61      965.91     63.10 o 
  -5   1  22     1715.50     1496.63     62.11 o 
  -4   1  22      541.72      493.76     49.67 o 
  -3   1  22      339.35      270.10     51.42 o 
  -2   1  22       74.67       70.36     38.49 o 
  -1   1  22       14.35       15.70     34.07 o 
   0   1  22       15.03       32.07     34.70 o 
   1   1  22       26.85       39.65     36.15 o 
   2   1  22       38.06       21.53     37.61 o 
   3   1  22       74.88       81.43     46.35 o 
 -12   2  22        1.59       23.69     26.89 o 
 -11   2  22       50.45       96.65     36.29 o 
 -10   2  22       93.69       97.54     38.07 o 
  -9   2  22       97.82       60.86     34.61 o 
  -8   2  22      322.66      307.43     44.58 o 
  -7   2  22      572.26      478.48     60.70 o 
  -6   2  22     1176.19     1036.08     86.88 o 
  -5   2  22      133.23      150.64     44.62 o 
  -4   2  22        8.25       18.09     28.49 o 
  -3   2  22       10.25       10.11     24.96 o 
  -2   2  22        8.41        0.00     30.56 o 
  -1   2  22      187.89      269.20     53.79 o 
   0   2  22      610.82      593.19     69.46 o 
   1   2  22      533.57      651.98     73.57 o 
   2   2  22      295.46      393.21     64.36 o 
   3   2  22      286.48      281.91     62.15 o 
 -11   3  22      159.90      133.26     38.85 o 
 -10   3  22      238.78      296.76     53.28 o 
  -9   3  22       30.26       23.63     31.68 o 
  -8   3  22        7.44        5.46     25.34 o 
  -7   3  22      126.94       93.96     32.52 o 
  -6   3  22      221.10      167.04     45.73 o 
  -5   3  22      303.39      325.06     56.65 o 
  -4   3  22       13.00        3.11     29.83 o 
  -3   3  22       63.62       55.48     37.93 o 
  -2   3  22      269.77      257.61     75.47 o 
  -1   3  22       13.57        0.00     41.66 o 
   0   3  22       46.85       69.50     43.66 o 
   1   3  22        2.71        4.03     37.67 o 
   2   3  22        8.63        0.00     38.47 o 
 -10   4  22        8.57       22.20     28.84 o 
  -9   4  22       14.70       26.64     30.26 o 
  -8   4  22        0.85       12.40     25.54 o 
  -7   4  22       27.04       14.33     29.38 o 
  -6   4  22      206.07      176.42     48.17 o 
  -5   4  22       55.32       69.43     38.02 o 
  -4   4  22       42.02       38.76     37.33 o 
  -3   4  22      212.31      187.60     49.19 o 
  -2   4  22        1.61       23.03     32.61 o 
  -1   4  22        2.35       20.72     42.75 o 
   0   4  22      410.64      366.02     81.14 o 
   1   4  22      115.51      182.36     62.60 o 
  -8   5  22        0.14       20.72     41.66 o 
  -7   5  22       47.08       44.97     35.60 o 
  -6   5  22      109.15      100.48     40.40 o 
  -5   5  22        2.50       13.34     29.87 o 
  -4   5  22       13.48       33.29     27.36 o 
  -3   5  22       36.67       55.20     33.97 o 
  -2   5  22      204.32      169.00     45.50 o 
  -1   5  22       34.36       89.70     33.48 o 
 -11   1  23       37.12       80.71     52.57 o 
 -10   1  23       47.17       68.23     30.00 o 
  -9   1  23      117.30      124.03     34.14 o 
  -8   1  23        1.13        0.00     24.04 o 
  -7   1  23        0.07       37.80     27.42 o 
  -6   1  23       47.28       21.35     24.53 o 
  -5   1  23       99.51       82.48     33.54 o 
  -4   1  23       19.22       44.31     36.37 o 
  -3   1  23       20.73       25.47     36.55 o 
  -2   1  23        1.66       20.92     33.95 o 
  -1   1  23        8.03       14.41     35.89 o 
   0   1  23        5.83        1.51     36.37 o 
   1   1  23        0.13        0.00     39.22 o 
   2   1  23        8.61       21.90     43.88 o 
 -11   2  23       90.86      130.11     40.13 o 
 -10   2  23        4.99       52.70     31.31 o 
  -9   2  23       72.22       92.53     30.59 o 
  -8   2  23      191.37      230.71     40.20 o 
  -7   2  23        9.08        8.32     24.66 o 
  -6   2  23       35.40       16.99     31.02 o 
  -5   2  23        9.37       16.13     34.07 o 
  -4   2  23      161.14      149.89     46.54 o 
  -3   2  23        2.34        0.00     31.79 o 
  -2   2  23        7.67        3.16     35.24 o 
  -1   2  23       10.97       12.88     37.05 o 
   0   2  23       20.43       28.68     38.95 o 
   1   2  23       16.76       11.27     42.49 o 
 -10   3  23        1.10       43.06     28.16 o 
  -9   3  23        5.17        6.23     23.81 o 
  -8   3  23       78.18       99.41     32.66 o 
  -7   3  23      173.67      155.61     47.01 o 
  -6   3  23      256.13      258.84     54.21 o 
  -5   3  23      224.06      220.31     53.03 o 
  -4   3  23      191.96      214.04     51.55 o 
  -3   3  23        0.56        0.25     33.47 o 
  -2   3  23       52.67        6.54     53.44 o 
  -1   3  23       25.58       16.14     44.72 o 
   0   3  23        6.30       14.18     56.50 o 
  -8   4  23      306.03      272.70     56.45 o 
  -7   4  23       13.95       41.47     35.09 o 
  -6   4  23        8.10        2.17     32.70 o 
  -5   4  23       25.02       48.25     34.10 o 
  -4   4  23       67.58       92.58     41.73 o 
  -3   4  23       46.27       37.95     38.18 o 
  -2   4  23       51.95       79.62     65.88 o 
  -1   4  23       59.74       40.35     59.11 o 
 -10   0  24      130.05      157.71     58.46 o 
  -9   0  24        2.24       29.49     36.14 o 
  -8   0  24       33.13       60.35     37.12 o 
  -7   0  24        1.75       15.08     36.96 o 
  -6   0  24        0.04       19.82     34.69 o 
  -5   0  24      159.98      129.57     66.31 o 
  -4   0  24       26.69       16.58     51.70 o 
  -3   0  24       33.54       54.10     60.20 o 
  -2   0  24       99.43      106.23     68.27 o 
  -1   0  24       75.63       57.59     61.95 o 
   0   0  24      259.68      153.56     77.00 o 
 -10   1  24       26.00       45.77     27.86 o 
  -9   1  24      122.59      102.83     33.12 o 
  -8   1  24      143.76      134.76     36.59 o 
  -7   1  24      508.23      492.84     52.72 o 
  -6   1  24      723.39      572.27     57.89 o 
  -5   1  24      632.03      635.40     73.19 o 
  -4   1  24       29.31       17.84     34.09 o 
  -3   1  24       24.88       58.02     41.63 o 
  -2   1  24       15.59        6.09     37.62 o 
  -1   1  24      113.66      127.55     49.94 o 
   0   1  24      182.90      189.23     56.78 o 
  -9   2  24       39.10       39.69     29.49 o 
  -8   2  24       48.25       55.75     31.37 o 
  -7   2  24        3.65        0.00     33.65 o 
  -6   2  24       10.90       12.86     35.02 o 
  -5   2  24      151.22      177.27     50.87 o 
  -4   2  24      257.49      199.81     75.25 o 
  -3   2  24      146.73      217.26     76.78 o 
  -2   2  24      115.19      118.61     50.31 o 
  -1   2  24      177.25      210.07     57.49 o 
  -8   3  24       63.47       50.77     38.15 o 
  -7   3  24      193.27      155.83     46.53 o 
  -6   3  24      370.96      340.90     60.91 o 
  -5   3  24      361.85      324.76     59.08 o 
  -4   3  24       20.25       17.29     34.21 o 
  -3   3  24        1.05        0.00     53.22 o 
  -2   3  24        6.27        0.00     47.12 o 
  -7   1  25        8.96       28.90     36.88 o 
  -6   1  25       12.74       18.28     34.22 o 
  -5   1  25        0.99       18.24     44.85 o 
  -4   1  25        0.09        2.19     43.51 o 
  -3   1  25        2.10       31.11     43.93 o 
                                                 
